# Supplementary material for: Re-description of the loach species Leptobotia citrauratea (Teleostei, Botiidae), with the description of L. brachycephala from southern Zhejiang Province, China
Source: Zookeys. 2021 Feb 12;1017:89–109. doi: 10.3897/zookeys.1017.57503 (PMC7895807; doi:10.3897/zookeys.1017.57503)
Supplement: XML Treatment for Leptobotia citrauratea [file zookeys.1017.57503-treatment1.xml]

<!DOCTYPE tp:taxon-treatment
  PUBLIC "-//TaxonX//DTD Taxonomic Treatment Publishing DTD v0 20100105//EN" "tax-treatment-NSO.dtd">
<tp:taxon-treatment xmlns:tp="http://www.plazi.org/taxpub"><tp:treatment-meta><kwd-group><label>Taxon classification</label><kwd><named-content xmlns:xlink="http://www.w3.org/1999/xlink" content-type="kingdom">Animalia</named-content></kwd><kwd><named-content xmlns:xlink="http://www.w3.org/1999/xlink" content-type="order">Cypriniformes</named-content></kwd><kwd><named-content xmlns:xlink="http://www.w3.org/1999/xlink" content-type="family">Botiidae</named-content></kwd></kwd-group><mixed-citation publication-type="journal"><person-group><name><surname>Guo</surname><given-names>Dong-Ming</given-names></name><name><surname>Zhang</surname><given-names>E</given-names></name></person-group><article-title>Re-description of the loach species <italic><tp:taxon-name><tp:taxon-name-part taxon-name-part-type="genus" reg="Leptobotia">Leptobotia</tp:taxon-name-part> <tp:taxon-name-part taxon-name-part-type="species" reg="citrauratea">citrauratea</tp:taxon-name-part></tp:taxon-name></italic> (<tp:taxon-name><tp:taxon-name-part taxon-name-part-type="subclass">Teleostei</tp:taxon-name-part></tp:taxon-name>, <tp:taxon-name><tp:taxon-name-part taxon-name-part-type="family">Botiidae</tp:taxon-name-part></tp:taxon-name>), with the description of <italic><tp:taxon-name><tp:taxon-name-part taxon-name-part-type="genus" reg="Leptobotia">L.</tp:taxon-name-part> <tp:taxon-name-part taxon-name-part-type="species" reg="brachycephala">brachycephala</tp:taxon-name-part></tp:taxon-name></italic> from southern Zhejiang Province, China</article-title><source>Zookeys</source><day>12</day><month>2</month><year>2021</year><volume>1017</volume><fpage>89</fpage><lpage>109</lpage><pub-id pub-id-type="doi">10.3897/zookeys.1017.57503</pub-id></mixed-citation></tp:treatment-meta><tp:nomenclature><tp:taxon-name><object-id xmlns:xlink="http://www.w3.org/1999/xlink" content-type="arpha" xlink:type="simple">400CFE19-2817-5B5C-9626-216CC7209DA3</object-id>
            <tp:taxon-name-part taxon-name-part-type="genus" reg="Leptobotia">Leptobotia</tp:taxon-name-part>
            <tp:taxon-name-part taxon-name-part-type="species" reg="citrauratea">citrauratea</tp:taxon-name-part>
          </tp:taxon-name><tp:taxon-authority>Nichols, 1925</tp:taxon-authority><xref ref-type="fig" rid="F1">(Fig. 1a–c)</xref><tp:nomenclature-citation-list><tp:nomenclature-citation><tp:taxon-name>
                <tp:taxon-name-part taxon-name-part-type="genus" reg="Botia">Botia</tp:taxon-name-part> <tp:taxon-name-part taxon-name-part-type="species" reg="citrauratea">citrauratea</tp:taxon-name-part></tp:taxon-name><comment>Nichols, 1925: 5 [Tungting [now Dongting] Lake, Hunan Province</comment></tp:nomenclature-citation><tp:nomenclature-citation><tp:taxon-name>
                <tp:taxon-name-part taxon-name-part-type="genus" reg="Leptobotia">Leptobotia</tp:taxon-name-part> <tp:taxon-name-part taxon-name-part-type="species" reg="elongata">elongata</tp:taxon-name-part></tp:taxon-name><comment>: Chen, 1980: 14 (no localities). Kottelat, 2004:15 (no localities); 2012:16 (no locality)</comment></tp:nomenclature-citation><tp:nomenclature-citation><tp:taxon-name>
                <tp:taxon-name-part taxon-name-part-type="genus" reg="Leptobotia">Leptobotia</tp:taxon-name-part> <tp:taxon-name-part taxon-name-part-type="species" reg="citrauratea">citrauratea</tp:taxon-name-part></tp:taxon-name><comment>: Nalbant, 2002: 316 (no localities). Bohlen &amp; Šlechtová, 2017: 90 (Nanchang City, Jiangxi Province)</comment></tp:nomenclature-citation></tp:nomenclature-citation-list></tp:nomenclature><tp:treatment-sec sec-type="material" id="SECID0E4LCI"><title>Material examined.</title><p><italic><tp:taxon-name><tp:taxon-name-part taxon-name-part-type="genus" reg="Leptobotia">Leptobotia</tp:taxon-name-part> <tp:taxon-name-part taxon-name-part-type="species" reg="citrauratea">citrauratea</tp:taxon-name-part></tp:taxon-name></italic>: AMNH 8402, holotype, 50 mm <abbrev xmlns:xlink="http://www.w3.org/1999/xlink" xlink:title="standard length" id="ABBRID0EOMCI" xlink:type="simple">SL</abbrev>; China: Hunan Province: Dungting Lake (photograph examined); collected by Clifford H. Pope, 29 December 1921; <named-content xmlns:xlink="http://www.w3.org/1999/xlink" content-type="dwc:institutional_code" xlink:type="simple">IHB</named-content> 2017100260-65, 201801026314, 201711016295, 201711015676, 201711015673-74, 201711015715-16, 201711016204, 201707028880, 201711015718, 201707028888, topotypes, 17 specimens, 47.0–65.3 mm <abbrev xmlns:xlink="http://www.w3.org/1999/xlink" xlink:title="standard length" id="ABBRID0E1MCI" xlink:type="simple">SL</abbrev>; China: Hunan Province: Nanxian County: Dongting Lake; <named-content xmlns:xlink="http://www.w3.org/1999/xlink" content-type="dwc:verbatimCoordinates" xlink:type="simple"><named-content content-type="geo-json" specific-use="{&#34;type&#34;:&#34;Point&#34;,&#34;coordinates&#34;:[112.306111,29.041389]}" id="NCID0EBNCI" xlink:type="simple">29°2'29"N, 112°18'22"E</named-content></named-content>; collected by C.T An, November 2017; <named-content xmlns:xlink="http://www.w3.org/1999/xlink" content-type="dwc:institutional_code" xlink:type="simple">IHB</named-content> 2017056850-60, 2017056862, 12 specimens, 33.3–42.7 mm <abbrev xmlns:xlink="http://www.w3.org/1999/xlink" xlink:title="standard length" id="ABBRID0EONCI" xlink:type="simple">SL</abbrev>; China: Jiangxi Province: Nanchang City: Gan-Jiang, an effluent of Poyang Lake; <named-content xmlns:xlink="http://www.w3.org/1999/xlink" content-type="dwc:verbatimCoordinates" xlink:type="simple"><named-content content-type="geo-json" specific-use="{&#34;type&#34;:&#34;Point&#34;,&#34;coordinates&#34;:[115.823333,28.536667]}" id="NCID0EVNCI" xlink:type="simple">28°32'12"N, 115°49'24"E</named-content></named-content>; collected by D.M. Guo, November 2019.</p><fig id="F1" position="float" orientation="portrait"><object-id xmlns:xlink="http://www.w3.org/1999/xlink" content-type="doi" xlink:type="simple">10.3897/zookeys.1017.57503.figure1</object-id><object-id xmlns:xlink="http://www.w3.org/1999/xlink" content-type="arpha" xlink:type="simple">EB4D5E0B-F1C5-559A-B118-AD2891B2D76F</object-id><label>Figure 1.</label><caption><p>Lateral (upper) and dorsal (lower) view of <italic><tp:taxon-name><tp:taxon-name-part taxon-name-part-type="genus" reg="Leptobotia">L.</tp:taxon-name-part> <tp:taxon-name-part taxon-name-part-type="species" reg="citrauratea">citrauratea</tp:taxon-name-part></tp:taxon-name></italic> for freshly-caught specimens <bold>a</bold><named-content xmlns:xlink="http://www.w3.org/1999/xlink" content-type="dwc:institutional_code" xlink:type="simple">IHB</named-content> 2017100265, topotype, 53.0 mm <abbrev xmlns:xlink="http://www.w3.org/1999/xlink" xlink:title="standard length" id="ABBRID0EXOCI" xlink:type="simple">SL</abbrev>, China, Hunan Province, Yiyang City, Nanxian County, Dongting Lake <bold>b</bold><named-content xmlns:xlink="http://www.w3.org/1999/xlink" content-type="dwc:institutional_code" xlink:type="simple">IHB</named-content> 2017056850, 38.1 mm <abbrev xmlns:xlink="http://www.w3.org/1999/xlink" xlink:title="standard length" id="ABBRID0EFPCI" xlink:type="simple">SL</abbrev>, China, Jiangxi Province, Nanchang City, Gan-Jiang <bold>c</bold> AMNH 8402, holotype, 50 mm <abbrev xmlns:xlink="http://www.w3.org/1999/xlink" xlink:title="standard length" id="ABBRID0ELPCI" xlink:type="simple">SL</abbrev>, China, Hunan Province, Dungting (presently Dongting) Lake (photos by Department of Ichthyology, American Museum of Natural History).</p></caption><graphic xmlns:xlink="http://www.w3.org/1999/xlink" xlink:href="zookeys-1017-089-g001.jpg" position="float" orientation="portrait" xlink:type="simple" id="oo_509156.jpg"><uri content-type="original_file" xlink:type="simple">https://binary.pensoft.net/fig/509156</uri></graphic></fig></tp:treatment-sec><tp:treatment-sec sec-type="diagnosis" id="SECID0EUPCI"><title>Diagnosis.</title><p><italic><tp:taxon-name><tp:taxon-name-part taxon-name-part-type="genus" reg="Leptobotia">Leptobotia</tp:taxon-name-part> <tp:taxon-name-part taxon-name-part-type="species" reg="citrauratea">citrauratea</tp:taxon-name-part></tp:taxon-name></italic> shares with <italic><tp:taxon-name><tp:taxon-name-part taxon-name-part-type="genus" reg="Leptobotia">L.</tp:taxon-name-part> <tp:taxon-name-part taxon-name-part-type="species" reg="micra">micra</tp:taxon-name-part></tp:taxon-name></italic> and <italic><tp:taxon-name><tp:taxon-name-part taxon-name-part-type="genus" reg="Leptobotia">L.</tp:taxon-name-part> <tp:taxon-name-part taxon-name-part-type="species" reg="brachycephala">brachycephala</tp:taxon-name-part></tp:taxon-name></italic> the unique presence of a row of orange spots or an orange stripe along the dorsal mid-line of the body, extending from the nape to the caudal-fin base. It differs from <italic><tp:taxon-name><tp:taxon-name-part taxon-name-part-type="genus" reg="Leptobotia">L.</tp:taxon-name-part> <tp:taxon-name-part taxon-name-part-type="species" reg="micra">micra</tp:taxon-name-part></tp:taxon-name></italic> and <italic><tp:taxon-name><tp:taxon-name-part taxon-name-part-type="genus" reg="Leptobotia">L.</tp:taxon-name-part> <tp:taxon-name-part taxon-name-part-type="species" reg="brachycephala">brachycephala</tp:taxon-name-part></tp:taxon-name></italic> by having a deeply forked (vs. emarginate) caudal fin (length of median rays 1.7–2.3 times in length of upper lobe vs. 1.3–1.4 in <italic><tp:taxon-name><tp:taxon-name-part taxon-name-part-type="genus" reg="Leptobotia">L.</tp:taxon-name-part> <tp:taxon-name-part taxon-name-part-type="species" reg="micra">micra</tp:taxon-name-part></tp:taxon-name></italic> and 1.2–1.5 in <italic><tp:taxon-name><tp:taxon-name-part taxon-name-part-type="genus" reg="Leptobotia">L.</tp:taxon-name-part> <tp:taxon-name-part taxon-name-part-type="species" reg="brachycephala">brachycephala</tp:taxon-name-part></tp:taxon-name></italic>), pelvic fin inserted slightly posterior or inferior (vs. slightly anterior in <italic><tp:taxon-name><tp:taxon-name-part taxon-name-part-type="genus" reg="Leptobotia">L.</tp:taxon-name-part> <tp:taxon-name-part taxon-name-part-type="species" reg="brachycephala">brachycephala</tp:taxon-name-part></tp:taxon-name></italic>) to the dorsal-fin origin, a longer head (22.5–26.8% <abbrev xmlns:xlink="http://www.w3.org/1999/xlink" xlink:title="standard length" id="ABBRID0ESSCI" xlink:type="simple">SL</abbrev> vs. 18.4–22.8% <abbrev xmlns:xlink="http://www.w3.org/1999/xlink" xlink:title="standard length" id="ABBRID0EWSCI" xlink:type="simple">SL</abbrev> in <italic><tp:taxon-name><tp:taxon-name-part taxon-name-part-type="genus" reg="Leptobotia">L.</tp:taxon-name-part> <tp:taxon-name-part taxon-name-part-type="species" reg="brachycephala">brachycephala</tp:taxon-name-part></tp:taxon-name></italic>) and a shorter predorsal distance (51.4–56.3% <abbrev xmlns:xlink="http://www.w3.org/1999/xlink" xlink:title="standard length" id="ABBRID0EFTCI" xlink:type="simple">SL</abbrev> vs. 58.1–59% <abbrev xmlns:xlink="http://www.w3.org/1999/xlink" xlink:title="standard length" id="ABBRID0EJTCI" xlink:type="simple">SL</abbrev> in <italic><tp:taxon-name><tp:taxon-name-part taxon-name-part-type="genus" reg="Leptobotia">L.</tp:taxon-name-part> <tp:taxon-name-part taxon-name-part-type="species" reg="micra">micra</tp:taxon-name-part></tp:taxon-name></italic>) (Table <xref ref-type="table" rid="T2">2</xref>, Fig. <xref ref-type="fig" rid="F2">2</xref>).</p><fig id="F2" position="float" orientation="portrait"><object-id xmlns:xlink="http://www.w3.org/1999/xlink" content-type="doi" xlink:type="simple">10.3897/zookeys.1017.57503.figure2</object-id><object-id xmlns:xlink="http://www.w3.org/1999/xlink" content-type="arpha" xlink:type="simple">C3A5C686-5FD5-518F-BE85-BD5883C7D3FA</object-id><label>Figure 2.</label><caption><p>Relationship between body depth and <abbrev xmlns:xlink="http://www.w3.org/1999/xlink" xlink:title="standard length" id="ABBRID0EIUCI" xlink:type="simple">SL</abbrev> (<bold>a</bold>), between head length and <abbrev xmlns:xlink="http://www.w3.org/1999/xlink" xlink:title="standard length" id="ABBRID0EOUCI" xlink:type="simple">SL</abbrev> (<bold>b</bold>), between caudal-peduncle length and <abbrev xmlns:xlink="http://www.w3.org/1999/xlink" xlink:title="standard length" id="ABBRID0EUUCI" xlink:type="simple">SL</abbrev> (<bold>c</bold>) and between pectoral-fin length and <abbrev xmlns:xlink="http://www.w3.org/1999/xlink" xlink:title="standard length" id="ABBRID0E1UCI" xlink:type="simple">SL</abbrev> (<bold>d</bold>) for two closely-related species: <italic><tp:taxon-name><tp:taxon-name-part taxon-name-part-type="genus" reg="Leptobotia">L.</tp:taxon-name-part> <tp:taxon-name-part taxon-name-part-type="species" reg="brachycephala">brachycephala</tp:taxon-name-part></tp:taxon-name></italic> (gray triangle) and <italic><tp:taxon-name><tp:taxon-name-part taxon-name-part-type="genus" reg="Leptobotia">L.</tp:taxon-name-part> <tp:taxon-name-part taxon-name-part-type="species" reg="citrauratea">citrauratea</tp:taxon-name-part></tp:taxon-name></italic> (light blue diamond).</p></caption><graphic xmlns:xlink="http://www.w3.org/1999/xlink" xlink:href="zookeys-1017-089-g002.jpg" position="float" orientation="portrait" xlink:type="simple" id="oo_509157.jpg"><uri content-type="original_file" xlink:type="simple">https://binary.pensoft.net/fig/509157</uri></graphic></fig></tp:treatment-sec><tp:treatment-sec sec-type="description" id="SECID0E2VCI"><title>Description.</title><p>Morphometric data for specimens examined in Tables <xref ref-type="table" rid="T1">1</xref>, <xref ref-type="table" rid="T2">2</xref>. See Fig. <xref ref-type="fig" rid="F1">1</xref> for lateral and dorsal view of body. Body slender, strongly compressed laterally, with maximum depth at dorsal-fin origin. Predorsal body profile slightly convex. Ventral profile of head slightly concave or straight; ventral profile of body almost straight or slightly concave from pectoral-fin insertion to anal-fin origin and slightly convex from anal-fin origin to caudal-fin base. Lateral line nearly complete, extending along mid-lateral of body. Cheek and trunk covered with minute scales.</p><p><bold><italic>Head</italic></bold> short, compressed laterally, length greater than maximum body depth. Snout slightly concave in lateral view, slightly shorter than postorbital head. Eye small, dorsolateral, in upper half of head; diameter less than interorbital space. Mouth inferior, with opening laterally extended to vertical through anterior margin of nostril. Button-like fleshy protrusion in gular region absent. Two rostral barbels at tip of snout. Maxillary barbel in corner of mouth, reaching beyond vertical through posterior margin of nostrils, not or just approaching to level of anterior margin of eye. Simple suborbital spine ventral to anterior margin of eye, reaching posterior margin of eye.</p><p><bold><italic>Fin rays</italic></bold> flexible. Dorsal fin with 4 unbranched and 8 branched rays; distal margin slightly concave; origin slightly anterior to or superior to pelvic-fin insertion and closer to caudal-fin base than to snout tip. Pectoral fin with 1 unbranched and 10–11 branched rays, tip of depressed fin extending about midway between pectoral-fin and pelvic-fin insertion. Pelvic fin with 1 unbranched and 7 branched rays, reaching about half of distance between pelvic-fin insertion and anal-fin origin and just reaching anus. Anus closer to anal-fin insertion than pelvic-fin insertion. Anal fin with 3 unbranched and 5 branched rays, tip of depressed fin not extending to caudal-fin base; distal margin slightly concave. Caudal fin strongly forked, median fin rays 1.7–2.3 times as long as lobes; upper and lower lobes broadly pointed and almost equal in length and shape.</p></tp:treatment-sec><tp:treatment-sec sec-type="Colouration" id="SECID0E2WCI"><title>Colouration.</title><p>In freshly-collected specimens, ground colour of head and body yellowish-brown or orange; lateral head and flank faintly peppered with dark grey flecks. Dorsal side of head and body dark with some rounded light orange spots usually fused to form an orange stripe extending along mid-line of dorsum from nape to caudal-fin base. Anterior to orange spots or light stripe, an orangish stripe present between eye and nape. Faint dark grey stripe extending from snout tip to anterior margin of eye. Grey bar, similar in width to eye diameter, present on caudal-fin base. In some specimens, caudal fin hyaline, in others with dark grey stripes. Single row of faint dark grey stripes present in dorsal fin.</p><p>In specimens preserved in formalin, ground colour slightly faded, not presenting vivid yellowish-brown or orange, but becoming whitish-grey and peppered with dark flecks. Dorsum and head darkened. Orange spots along mid-line of dorsum white. Dorsal, pectoral, pelvic and anal fins greyish-yellow at base with white distal margins. Caudal fin dusky.</p></tp:treatment-sec><tp:treatment-sec sec-type="distribution" id="SECID0EBXCI"><title>Geographical distribution and habitat.</title><p><italic><tp:taxon-name><tp:taxon-name-part taxon-name-part-type="genus" reg="Leptobotia">Leptobotia</tp:taxon-name-part> <tp:taxon-name-part taxon-name-part-type="species" reg="citrauratea">citrauratea</tp:taxon-name-part></tp:taxon-name></italic> is known from Dongting Lake in Hunan Province and the Gan-Jiang, discharging into Poyang Lake, in Jiangxi Province, southern China (Fig. <xref ref-type="fig" rid="F3">3</xref>). The specimens here described were collected in deep and slow-running water with mixed substrate. Syntopic fish species included <italic><tp:taxon-name><tp:taxon-name-part taxon-name-part-type="genus" reg="Saurogobio">Saurogobio</tp:taxon-name-part> <tp:taxon-name-part taxon-name-part-type="species" reg="dabryi">dabryi</tp:taxon-name-part></tp:taxon-name></italic> Bleeker, 1871, <italic><tp:taxon-name><tp:taxon-name-part taxon-name-part-type="genus" reg="Parabotia">Parabotia</tp:taxon-name-part> <tp:taxon-name-part taxon-name-part-type="species" reg="banarescui">banarescui</tp:taxon-name-part></tp:taxon-name></italic> (Nalbant, 1965) and <italic><tp:taxon-name><tp:taxon-name-part taxon-name-part-type="genus" reg="Hemibarbus">Hemibarbus</tp:taxon-name-part> <tp:taxon-name-part taxon-name-part-type="species" reg="maculatus">maculatus</tp:taxon-name-part></tp:taxon-name></italic> Bleeker, 1871.</p><fig id="F3" position="float" orientation="portrait"><object-id xmlns:xlink="http://www.w3.org/1999/xlink" content-type="doi" xlink:type="simple">10.3897/zookeys.1017.57503.figure3</object-id><object-id xmlns:xlink="http://www.w3.org/1999/xlink" content-type="arpha" xlink:type="simple">13A74EFF-EA03-5F10-90BF-E1638AC3DDE8</object-id><label>Figure 3.</label><caption><p>Collection localities of <italic><tp:taxon-name><tp:taxon-name-part taxon-name-part-type="genus" reg="Leptobotia">L.</tp:taxon-name-part> <tp:taxon-name-part taxon-name-part-type="species" reg="brachycephala">brachycephala</tp:taxon-name-part></tp:taxon-name></italic> (dark blue star) and <italic><tp:taxon-name><tp:taxon-name-part taxon-name-part-type="genus" reg="Leptobotia">L.</tp:taxon-name-part> <tp:taxon-name-part taxon-name-part-type="species" reg="citrauratea">citrauratea</tp:taxon-name-part></tp:taxon-name></italic> (light green dot).</p></caption><graphic xmlns:xlink="http://www.w3.org/1999/xlink" xlink:href="zookeys-1017-089-g003.jpg" position="float" orientation="portrait" xlink:type="simple" id="oo_509158.jpg"><uri content-type="original_file" xlink:type="simple">https://binary.pensoft.net/fig/509158</uri></graphic></fig></tp:treatment-sec><tp:treatment-sec><!--Section generated to contain objects referenced in tp:taxon-treatment.--><table-wrap id="T2" position="float" orientation="portrait"><label>Table 2.</label><caption><p>Major diagnostic characters amongst three species with a continuous or discontinuous orange line along the dorsal mid-line of the back. Data utilised for <italic><tp:taxon-name><tp:taxon-name-part taxon-name-part-type="genus" reg="Leptobotia">L.</tp:taxon-name-part> <tp:taxon-name-part taxon-name-part-type="species" reg="micra">micra</tp:taxon-name-part></tp:taxon-name></italic> are from Bohlen and Šlechtov (2017).</p></caption><table id="TID0EFHBG" rules="all"><tbody><tr><th rowspan="1" colspan="1">Character</th><th rowspan="1" colspan="1"><italic><tp:taxon-name><tp:taxon-name-part taxon-name-part-type="genus" reg="Leptobotia">L.</tp:taxon-name-part> <tp:taxon-name-part taxon-name-part-type="species" reg="brachycephala">brachycephala</tp:taxon-name-part></tp:taxon-name></italic> sp.nov. (n = 22)</th><th rowspan="1" colspan="1"><italic><tp:taxon-name><tp:taxon-name-part taxon-name-part-type="genus" reg="Leptobotia">L.</tp:taxon-name-part> <tp:taxon-name-part taxon-name-part-type="species" reg="citrauratea">citrauratea</tp:taxon-name-part></tp:taxon-name></italic> (n = 29)</th><th rowspan="1" colspan="1"><italic><tp:taxon-name><tp:taxon-name-part taxon-name-part-type="genus" reg="Leptobotia">L.</tp:taxon-name-part> <tp:taxon-name-part taxon-name-part-type="species" reg="micra">micra</tp:taxon-name-part></tp:taxon-name></italic> (n = 5)</th></tr><tr><td rowspan="1" colspan="1">Colour on the back of body</td><td rowspan="1" colspan="1">A continuous or discontinuous orange line along dorsal mid-line</td><td rowspan="1" colspan="1">A row of rounded orange spots along the dorsal mid-line</td><td rowspan="1" colspan="1">A row of rounded orange spots along the dorsal mid-line</td></tr><tr><td rowspan="1" colspan="1">Dorsal-fin origin</td><td rowspan="1" colspan="1">Slightly posterior to pelvic–fin insertion</td><td rowspan="1" colspan="1">Slightly anterior to or superior to pelvic–fin insertion</td><td rowspan="1" colspan="1">Slightly posterior to or superior to pelvic–fin insertion</td></tr><tr><td rowspan="1" colspan="1">Caudal-fin shape</td><td rowspan="1" colspan="1">Emarginate with rounded lobes; median rays 1.2–1.5 times as long as upper lobe.</td><td rowspan="1" colspan="1">Strongly forked, with broadly pointed lobes; median rays 1.7–2.3 times as long as upper lobe.</td><td rowspan="1" colspan="1">Moderately forked, with broadly pointed lobes; median rays 1.3–1.4 times as long as upper lobe.</td></tr><tr><td rowspan="1" colspan="1">Predorsal length</td><td rowspan="1" colspan="1">49.9–54.7</td><td rowspan="1" colspan="1">51.4–56.3</td><td rowspan="1" colspan="1">58.1–59.0</td></tr><tr><td rowspan="1" colspan="1">Body depth (% <abbrev xmlns:xlink="http://www.w3.org/1999/xlink" xlink:title="standard length" id="ABBRID0ET5AE" xlink:type="simple">SL</abbrev>)</td><td rowspan="1" colspan="1">11.1–15.8</td><td rowspan="1" colspan="1">14.8–19.2</td><td rowspan="1" colspan="1">15.3–18.3</td></tr><tr><td rowspan="1" colspan="1">Head length (% <abbrev xmlns:xlink="http://www.w3.org/1999/xlink" xlink:title="standard length" id="ABBRID0EF6AE" xlink:type="simple">SL</abbrev>)</td><td rowspan="1" colspan="1">18.4–22.8</td><td rowspan="1" colspan="1">22.5–26.8</td><td rowspan="1" colspan="1">23.6–25.9</td></tr><tr><td rowspan="1" colspan="1">Upper caudal-lobe length (% <abbrev xmlns:xlink="http://www.w3.org/1999/xlink" xlink:title="standard length" id="ABBRID0EX6AE" xlink:type="simple">SL</abbrev>)</td><td rowspan="1" colspan="1">15.2–20.8</td><td rowspan="1" colspan="1">23.6–26.9</td><td rowspan="1" colspan="1">18.7–23.9</td></tr><tr><td rowspan="1" colspan="1">Caudal-peduncle length (% <abbrev xmlns:xlink="http://www.w3.org/1999/xlink" xlink:title="standard length" id="ABBRID0EKAAG" xlink:type="simple">SL</abbrev>)</td><td rowspan="1" colspan="1">14.6–20.0</td><td rowspan="1" colspan="1">12.1–15.8</td><td rowspan="1" colspan="1">11.8–13.5</td></tr><tr><td rowspan="1" colspan="1">Dorsal-fin length (% <abbrev xmlns:xlink="http://www.w3.org/1999/xlink" xlink:title="standard length" id="ABBRID0E3AAG" xlink:type="simple">SL</abbrev>)</td><td rowspan="1" colspan="1">9.0–11.6</td><td rowspan="1" colspan="1">13.7–18.0</td><td rowspan="1" colspan="1">11.0–14.6</td></tr><tr><td rowspan="1" colspan="1">Anal-fin length (% <abbrev xmlns:xlink="http://www.w3.org/1999/xlink" xlink:title="standard length" id="ABBRID0EOBAG" xlink:type="simple">SL</abbrev>)</td><td rowspan="1" colspan="1">8.1–11.4</td><td rowspan="1" colspan="1">13.0–17.7</td><td rowspan="1" colspan="1">15.3–16.8</td></tr></tbody></table></table-wrap><table-wrap id="T1" position="float" orientation="portrait"><label>Table 1.</label><caption><p>Morphometric measurements for three species of <italic><tp:taxon-name><tp:taxon-name-part taxon-name-part-type="genus" reg="Leptobotia">Leptobotia</tp:taxon-name-part></tp:taxon-name></italic>: <italic><tp:taxon-name><tp:taxon-name-part taxon-name-part-type="genus" reg="Leptobotia">L.</tp:taxon-name-part> <tp:taxon-name-part taxon-name-part-type="species" reg="citrauratea">citrauratea</tp:taxon-name-part></tp:taxon-name></italic>, <italic><tp:taxon-name><tp:taxon-name-part taxon-name-part-type="genus" reg="Leptobotia">L.</tp:taxon-name-part> <tp:taxon-name-part taxon-name-part-type="species" reg="elongata">elongata</tp:taxon-name-part></tp:taxon-name></italic> and <italic><tp:taxon-name><tp:taxon-name-part taxon-name-part-type="genus" reg="Leptobotia">L.</tp:taxon-name-part> <tp:taxon-name-part taxon-name-part-type="species" reg="brachycephala">brachycephala</tp:taxon-name-part></tp:taxon-name></italic>.</p></caption><table id="TID0EY6AE" rules="all"><tbody><tr><th rowspan="3" colspan="1"/><th rowspan="1" colspan="5">
                <italic><tp:taxon-name><tp:taxon-name-part taxon-name-part-type="genus" reg="Leptobotia">L.</tp:taxon-name-part> <tp:taxon-name-part taxon-name-part-type="species" reg="citrauratea">citrauratea</tp:taxon-name-part></tp:taxon-name></italic>
              </th><th rowspan="1" colspan="2">
                <italic><tp:taxon-name><tp:taxon-name-part taxon-name-part-type="genus" reg="Leptobotia">L.</tp:taxon-name-part> <tp:taxon-name-part taxon-name-part-type="species" reg="elongata">elongata</tp:taxon-name-part></tp:taxon-name></italic>
              </th><th rowspan="1" colspan="3"><italic><tp:taxon-name><tp:taxon-name-part taxon-name-part-type="genus" reg="Leptobotia">L.</tp:taxon-name-part> <tp:taxon-name-part taxon-name-part-type="species" reg="brachycephala">brachycephala</tp:taxon-name-part></tp:taxon-name></italic> sp. nov.</th></tr><tr><th rowspan="1" colspan="3">Dongting Lake (n = 17)</th><th rowspan="1" colspan="2">Poyang Lake (n = 12)</th><th rowspan="1" colspan="2">Chang-Jiang (n = 22)</th><th rowspan="2" colspan="1">Holotype</th><th rowspan="1" colspan="2">Paratypes (n = 21)</th></tr><tr><th rowspan="1" colspan="3">Range Mean±SD</th><th rowspan="1" colspan="2">Range Mean±SD</th><th rowspan="1" colspan="2">Range Mean±SD</th><th rowspan="1" colspan="1">Range</th><th rowspan="1" colspan="1">Mean±SD</th></tr><tr><th rowspan="1" colspan="1"><abbrev xmlns:xlink="http://www.w3.org/1999/xlink" xlink:title="standard length" id="ABBRID0EPBAE" xlink:type="simple">SL</abbrev> (mm)</th><th rowspan="1" colspan="2">47.0–65.3</th><th rowspan="1" colspan="1">52.9±4.2</th><th rowspan="1" colspan="1">33.3–42.7</th><th rowspan="1" colspan="1">37.5±2.6</th><th rowspan="1" colspan="1">97.8–272.0</th><th rowspan="1" colspan="1">180.2±52.1</th><th rowspan="1" colspan="1">63.9</th><th rowspan="1" colspan="1">43.7–66.8</th><th rowspan="1" colspan="1">56.1±5.7</th></tr><tr><td rowspan="1" colspan="11">
                <bold>Morphometric data</bold>
              </td></tr><tr><td rowspan="1" colspan="11">% <bold>of <abbrev xmlns:xlink="http://www.w3.org/1999/xlink" xlink:title="standard length" id="ABBRID0E3CAE" xlink:type="simple">SL</abbrev></bold></td></tr><tr><td rowspan="1" colspan="1">Body depth</td><td rowspan="1" colspan="2">14.8–18.8</td><td rowspan="1" colspan="1">16.7±1.4</td><td rowspan="1" colspan="1">15.7–19.2</td><td rowspan="1" colspan="1">17.2±1.0</td><td rowspan="1" colspan="1">17.3–23.7</td><td rowspan="1" colspan="1">20.0±1.7</td><td rowspan="1" colspan="1">12.9</td><td rowspan="1" colspan="1">11.1–15.8</td><td rowspan="1" colspan="1">12.8±1.1</td></tr><tr><td rowspan="1" colspan="1">Body width at dorsal origin</td><td rowspan="1" colspan="2">8.7–12.5</td><td rowspan="1" colspan="1">10.5±1.1</td><td rowspan="1" colspan="1">9.7–12.4</td><td rowspan="1" colspan="1">11.4±0.8</td><td rowspan="1" colspan="1">8.3–14.9</td><td rowspan="1" colspan="1">11.4±1.5</td><td rowspan="1" colspan="1">7.6</td><td rowspan="1" colspan="1">6.3–9.7</td><td rowspan="1" colspan="1">8.3±0.9</td></tr><tr><td rowspan="1" colspan="1">Head length</td><td rowspan="1" colspan="2">22.5–25.6</td><td rowspan="1" colspan="1">24.2±0.8</td><td rowspan="1" colspan="1">23.8–26.8</td><td rowspan="1" colspan="1">25.4±0.8</td><td rowspan="1" colspan="1">24.4–31.4</td><td rowspan="1" colspan="1">27.8±1.8</td><td rowspan="1" colspan="1">19.9</td><td rowspan="1" colspan="1">18.4–22.8</td><td rowspan="1" colspan="1">20.6±1.1</td></tr><tr><td rowspan="1" colspan="1">Dorsal-fin length</td><td rowspan="1" colspan="2">14.9–18.0</td><td rowspan="1" colspan="1">16.9±0.9</td><td rowspan="1" colspan="1">13.7–16.8</td><td rowspan="1" colspan="1">14.9±1.0</td><td rowspan="1" colspan="1">16.3–22.0</td><td rowspan="1" colspan="1">18.7±1.6</td><td rowspan="1" colspan="1">10.6</td><td rowspan="1" colspan="1">9.0–11.6</td><td rowspan="1" colspan="1">10.3±0.7</td></tr><tr><td rowspan="1" colspan="1">Pectoral-fin length</td><td rowspan="1" colspan="2">14.8–21.1</td><td rowspan="1" colspan="1">17.0±2.0</td><td rowspan="1" colspan="1">13.8–17.5</td><td rowspan="1" colspan="1">15.6±1.0</td><td rowspan="1" colspan="1">14.4–18.2</td><td rowspan="1" colspan="1">16.8±0.9</td><td rowspan="1" colspan="1">12.8</td><td rowspan="1" colspan="1">9.6–14.2</td><td rowspan="1" colspan="1">11.9±1.1</td></tr><tr><td rowspan="1" colspan="1">Pelvic-fin length</td><td rowspan="1" colspan="2">12.7–16.9</td><td rowspan="1" colspan="1">13.7±1.1</td><td rowspan="1" colspan="1">12.1–14.3</td><td rowspan="1" colspan="1">13.3±0.6</td><td rowspan="1" colspan="1">13.3–16.3</td><td rowspan="1" colspan="1">14.9±0.7</td><td rowspan="1" colspan="1">10.2</td><td rowspan="1" colspan="1">9.1–12.6</td><td rowspan="1" colspan="1">10.6±0.9</td></tr><tr><td rowspan="1" colspan="1">Anal-fin length</td><td rowspan="1" colspan="2">14.7–17.7</td><td rowspan="1" colspan="1">16.3±0.8</td><td rowspan="1" colspan="1">13.0–15.9</td><td rowspan="1" colspan="1">14.2±0.9</td><td rowspan="1" colspan="1">15.8–20.2</td><td rowspan="1" colspan="1">18.0±1.2</td><td rowspan="1" colspan="1">9.3</td><td rowspan="1" colspan="1">8.1–11.4</td><td rowspan="1" colspan="1">10.0±0.8</td></tr><tr><td rowspan="1" colspan="1">Upper caudal-lobe length</td><td rowspan="1" colspan="2">23.6–26.9</td><td rowspan="1" colspan="1">25.5±0.9</td><td rowspan="1" colspan="1">23.6–26.7</td><td rowspan="1" colspan="1">25.1±1.0</td><td rowspan="1" colspan="1">23.1–30.0</td><td rowspan="1" colspan="1">25.9±2.1</td><td rowspan="1" colspan="1">18.4</td><td rowspan="1" colspan="1">15.2–20.8</td><td rowspan="1" colspan="1">17.9±1.5</td></tr><tr><td rowspan="1" colspan="1">Median caudal-ray length</td><td rowspan="1" colspan="2">11.5–13.7</td><td rowspan="1" colspan="1">12.4±0.6</td><td rowspan="1" colspan="1">13.2–15.0</td><td rowspan="1" colspan="1">14.2±0.5</td><td rowspan="1" colspan="1">9.6–13.1</td><td rowspan="1" colspan="1">10.7±1.0</td><td rowspan="1" colspan="1">13.0</td><td rowspan="1" colspan="1">11.5–15.0</td><td rowspan="1" colspan="1">13.0±0.9</td></tr><tr><td rowspan="1" colspan="1">Caudal-peduncle length</td><td rowspan="1" colspan="2">12.1–15.8</td><td rowspan="1" colspan="1">13.9±0.9</td><td rowspan="1" colspan="1">12.5–14.2</td><td rowspan="1" colspan="1">13.3±0.5</td><td rowspan="1" colspan="1">13.8–17.1</td><td rowspan="1" colspan="1">15.5±0.9</td><td rowspan="1" colspan="1">17.3</td><td rowspan="1" colspan="1">14.6–20.0</td><td rowspan="1" colspan="1">17.7±1.6</td></tr><tr><td rowspan="1" colspan="1">Caudal-peduncle depth</td><td rowspan="1" colspan="2">10.4–12.9</td><td rowspan="1" colspan="1">11.6±0.7</td><td rowspan="1" colspan="1">11.3–13.5</td><td rowspan="1" colspan="1">12.3±0.7</td><td rowspan="1" colspan="1">10.9–13.8</td><td rowspan="1" colspan="1">12.1±0.7</td><td rowspan="1" colspan="1">11.5</td><td rowspan="1" colspan="1">10.3–14.4</td><td rowspan="1" colspan="1">11.7±1.1</td></tr><tr><td rowspan="1" colspan="1">Caudal-peduncle width</td><td rowspan="1" colspan="2">2.1–3.9</td><td rowspan="1" colspan="1">2.9±0.7</td><td rowspan="1" colspan="1">3.2–4.2</td><td rowspan="1" colspan="1">3.7±0.3</td><td rowspan="1" colspan="1">2.6–4.8</td><td rowspan="1" colspan="1">3.6±0.6</td><td rowspan="1" colspan="1">2.8</td><td rowspan="1" colspan="1">1.7–4.3</td><td rowspan="1" colspan="1">3.1±0.8</td></tr><tr><td rowspan="1" colspan="1">Predorsal length</td><td rowspan="1" colspan="2">51.4–56.3</td><td rowspan="1" colspan="1">54.0±1.2</td><td rowspan="1" colspan="1">52.8–55.3</td><td rowspan="1" colspan="1">53.9±0.7</td><td rowspan="1" colspan="1">54.5–58.8</td><td rowspan="1" colspan="1">56.5±1.2</td><td rowspan="1" colspan="1">51.7</td><td rowspan="1" colspan="1">49.9–54.7</td><td rowspan="1" colspan="1">52.7±1.6</td></tr><tr><td rowspan="1" colspan="1">Prepectoral length</td><td rowspan="1" colspan="2">21.7–26.8</td><td rowspan="1" colspan="1">23.7±1.1</td><td rowspan="1" colspan="1">23.4–25.5</td><td rowspan="1" colspan="1">24.5±0.6</td><td rowspan="1" colspan="1">25.1–31.6</td><td rowspan="1" colspan="1">28.3±1.8</td><td rowspan="1" colspan="1">19.7</td><td rowspan="1" colspan="1">18.9–23.4</td><td rowspan="1" colspan="1">20.5±1.1</td></tr><tr><td rowspan="1" colspan="1">Prepelvic length</td><td rowspan="1" colspan="2">53.2–59.0</td><td rowspan="1" colspan="1">56.5±1.7</td><td rowspan="1" colspan="1">52.3–56.0</td><td rowspan="1" colspan="1">54.4±1.2</td><td rowspan="1" colspan="1">56.0–61.5</td><td rowspan="1" colspan="1">57.8±1.6</td><td rowspan="1" colspan="1">49.2</td><td rowspan="1" colspan="1">47.9–53.1</td><td rowspan="1" colspan="1">50.9±1.5</td></tr><tr><td rowspan="1" colspan="1">Preanal length</td><td rowspan="1" colspan="2">76.7–81.4</td><td rowspan="1" colspan="1">79.0±1.3</td><td rowspan="1" colspan="1">75.0–81.3</td><td rowspan="1" colspan="1">78.1±1.6</td><td rowspan="1" colspan="1">75.9–79.8</td><td rowspan="1" colspan="1">77.4±1.1</td><td rowspan="1" colspan="1">74.6</td><td rowspan="1" colspan="1">70.2–76.9</td><td rowspan="1" colspan="1">73.8±1.6</td></tr><tr><td rowspan="1" colspan="1">Vent to anal distance</td><td rowspan="1" colspan="2">6.8–10.3</td><td rowspan="1" colspan="1">8.9±0.9</td><td rowspan="1" colspan="1">6.7–8.3</td><td rowspan="1" colspan="1">7.5±0.6</td><td rowspan="1" colspan="1">6.1–10.1</td><td rowspan="1" colspan="1">8.4±1.1</td><td rowspan="1" colspan="1">10.4</td><td rowspan="1" colspan="1">7.4–10.7</td><td rowspan="1" colspan="1">9.3±0.9</td></tr><tr><td rowspan="1" colspan="1">Pelvic to anal distance</td><td rowspan="1" colspan="2">19.9–25.7</td><td rowspan="1" colspan="1">22.9±1.8</td><td rowspan="1" colspan="1">20.2–23.6</td><td rowspan="1" colspan="1">21.4±1.1</td><td rowspan="1" colspan="1">16.5–23.0</td><td rowspan="1" colspan="1">19.3±1.5</td><td rowspan="1" colspan="1">24.4</td><td rowspan="1" colspan="1">20.3–24.6</td><td rowspan="1" colspan="1">22.0±1.3</td></tr><tr><td rowspan="1" colspan="11">% <bold>of <abbrev xmlns:xlink="http://www.w3.org/1999/xlink" xlink:title="head length" id="ABBRID0EUUAE" xlink:type="simple">HL</abbrev></bold></td></tr><tr><td rowspan="1" colspan="1">Head depth at nape</td><td rowspan="1" colspan="1">56.4–63.1</td><td rowspan="1" colspan="2">59.3±1.6</td><td rowspan="1" colspan="1">55.0–62.8</td><td rowspan="1" colspan="1">58.8±2.0</td><td rowspan="1" colspan="1">53.6–64.2</td><td rowspan="1" colspan="1">57.4±2.8</td><td rowspan="1" colspan="1">51.8</td><td rowspan="1" colspan="1">49.0–56.8</td><td rowspan="1" colspan="1">52.8±2.6</td></tr><tr><td rowspan="1" colspan="1">Head depth at eye</td><td rowspan="1" colspan="1">42.3–48.4</td><td rowspan="1" colspan="2">45.8±2.1</td><td rowspan="1" colspan="1">43.6–49.7</td><td rowspan="1" colspan="1">47.0±1.8</td><td rowspan="1" colspan="1">40.5–48.5</td><td rowspan="1" colspan="1">43.7±2.1</td><td rowspan="1" colspan="1">38.6</td><td rowspan="1" colspan="1">37.7–45.8</td><td rowspan="1" colspan="1">41.8±2.7</td></tr><tr><td rowspan="1" colspan="1">Snout length</td><td rowspan="1" colspan="1">35.4–43.9</td><td rowspan="1" colspan="2">39.6±2.3</td><td rowspan="1" colspan="1">35.1–42.5</td><td rowspan="1" colspan="1">38.4±2.0</td><td rowspan="1" colspan="1">35.7–42.6</td><td rowspan="1" colspan="1">38.4±2.1</td><td rowspan="1" colspan="1">36.2</td><td rowspan="1" colspan="1">35.6–41.8</td><td rowspan="1" colspan="1">38.2±2.3</td></tr><tr><td rowspan="1" colspan="1">Postorbital head length</td><td rowspan="1" colspan="1">48.5–54.8</td><td rowspan="1" colspan="2">51.6–2.0</td><td rowspan="1" colspan="1">50.8–55.2</td><td rowspan="1" colspan="1">52.5±1.6</td><td rowspan="1" colspan="1">54.5–61.9</td><td rowspan="1" colspan="1">57.8±1.9</td><td rowspan="1" colspan="1">55.2</td><td rowspan="1" colspan="1">52.4–60.0</td><td rowspan="1" colspan="1">56.2–2.6</td></tr><tr><td rowspan="1" colspan="1">Eye diameter</td><td rowspan="1" colspan="1">9.2–12.1</td><td rowspan="1" colspan="2">10.3±1.0</td><td rowspan="1" colspan="1">9.3–10.8</td><td rowspan="1" colspan="1">10.0±0.5</td><td rowspan="1" colspan="1">4.2–8.4</td><td rowspan="1" colspan="1">6.0±1.1</td><td rowspan="1" colspan="1">11.4</td><td rowspan="1" colspan="1">9.1–12.2</td><td rowspan="1" colspan="1">10.4±0.9</td></tr><tr><td rowspan="1" colspan="1">Interorbital width</td><td rowspan="1" colspan="1">14.5–22.8</td><td rowspan="1" colspan="2">17.3±2.4</td><td rowspan="1" colspan="1">16.1–19.6</td><td rowspan="1" colspan="1">17.7±1.1</td><td rowspan="1" colspan="1">12.3–17.7</td><td rowspan="1" colspan="1">14.8±1.5</td><td rowspan="1" colspan="1">17.2</td><td rowspan="1" colspan="1">11.7–17.8</td><td rowspan="1" colspan="1">15.1±2.1</td></tr></tbody></table></table-wrap></tp:treatment-sec></tp:taxon-treatment>
