# Supplementary material for: Re-description of the loach species Leptobotia citrauratea (Teleostei, Botiidae), with the description of L. brachycephala from southern Zhejiang Province, China
Source: Zookeys. 2021 Feb 12;1017:89–109. doi: 10.3897/zookeys.1017.57503 (PMC7895807; doi:10.3897/zookeys.1017.57503)
Supplement: XML Treatment for Leptobotia brachycephala [file zookeys.1017.57503-treatment2.xml]

<!DOCTYPE tp:taxon-treatment
  PUBLIC "-//TaxonX//DTD Taxonomic Treatment Publishing DTD v0 20100105//EN" "tax-treatment-NSO.dtd">
<tp:taxon-treatment xmlns:tp="http://www.plazi.org/taxpub"><tp:treatment-meta><kwd-group><label>Taxon classification</label><kwd><named-content xmlns:xlink="http://www.w3.org/1999/xlink" content-type="kingdom">Animalia</named-content></kwd><kwd><named-content xmlns:xlink="http://www.w3.org/1999/xlink" content-type="order">Cypriniformes</named-content></kwd><kwd><named-content xmlns:xlink="http://www.w3.org/1999/xlink" content-type="family">Botiidae</named-content></kwd></kwd-group><mixed-citation publication-type="journal"><person-group><name><surname>Guo</surname><given-names>Dong-Ming</given-names></name><name><surname>Zhang</surname><given-names>E</given-names></name></person-group><article-title>Re-description of the loach species <italic><tp:taxon-name><tp:taxon-name-part taxon-name-part-type="genus" reg="Leptobotia">Leptobotia</tp:taxon-name-part> <tp:taxon-name-part taxon-name-part-type="species" reg="citrauratea">citrauratea</tp:taxon-name-part></tp:taxon-name></italic> (<tp:taxon-name><tp:taxon-name-part taxon-name-part-type="subclass">Teleostei</tp:taxon-name-part></tp:taxon-name>, <tp:taxon-name><tp:taxon-name-part taxon-name-part-type="family">Botiidae</tp:taxon-name-part></tp:taxon-name>), with the description of <italic><tp:taxon-name><tp:taxon-name-part taxon-name-part-type="genus" reg="Leptobotia">L.</tp:taxon-name-part> <tp:taxon-name-part taxon-name-part-type="species" reg="brachycephala">brachycephala</tp:taxon-name-part></tp:taxon-name></italic> from southern Zhejiang Province, China</article-title><source>Zookeys</source><day>12</day><month>2</month><year>2021</year><volume>1017</volume><fpage>89</fpage><lpage>109</lpage><pub-id pub-id-type="doi">10.3897/zookeys.1017.57503</pub-id></mixed-citation></tp:treatment-meta><tp:nomenclature><tp:taxon-name><object-id xmlns:xlink="http://www.w3.org/1999/xlink" content-type="arpha" xlink:type="simple">55DB1420-E1E5-50D3-B8D1-DCCE5CEC1983</object-id>
            <tp:taxon-name-part taxon-name-part-type="genus" reg="Leptobotia">Leptobotia</tp:taxon-name-part>
            <tp:taxon-name-part taxon-name-part-type="species" reg="brachycephala">brachycephala</tp:taxon-name-part>
            <object-id xmlns:xlink="http://www.w3.org/1999/xlink" content-type="zoobank" xlink:type="simple">http://zoobank.org/4A74D0D5-5A3B-4458-8227-B67A591A4143</object-id>
          </tp:taxon-name><tp:taxon-status xmlns:xlink="http://www.w3.org/1999/xlink" xlink:type="simple">sp. nov.</tp:taxon-status><xref ref-type="fig" rid="F4">(Fig. 4a, b)</xref></tp:nomenclature><tp:treatment-sec sec-type="Holotype" id="SECID0EH2CI"><title>Holotype.</title><p><named-content xmlns:xlink="http://www.w3.org/1999/xlink" content-type="dwc:institutional_code" xlink:type="simple">IHB</named-content> 201909037510, 63.9 mm <abbrev xmlns:xlink="http://www.w3.org/1999/xlink" xlink:title="standard length" id="ABBRID0EV2CI" xlink:type="simple">SL</abbrev>; China: Zhejiang Province: Qingtian County: a stream discharging into the Ou-Jiang; <named-content xmlns:xlink="http://www.w3.org/1999/xlink" content-type="dwc:verbatimCoordinates" xlink:type="simple"><named-content content-type="geo-json" specific-use="{&#34;type&#34;:&#34;Point&#34;,&#34;coordinates&#34;:[120.214167,28.172222]}" id="NCID0E32CI" xlink:type="simple">28°10'20"N, 120°12'51"E</named-content></named-content>; collected by E Zhang and D.M. Guo, 8 October 2018.</p></tp:treatment-sec><tp:treatment-sec sec-type="Paratypes" id="SECID0EB3CI"><title>Paratypes.</title><p><named-content xmlns:xlink="http://www.w3.org/1999/xlink" content-type="dwc:institutional_code" xlink:type="simple">IHB</named-content> 2017056858, 2017056869-80, 13 specimens, 54.2–66.8 mm <abbrev xmlns:xlink="http://www.w3.org/1999/xlink" xlink:title="standard length" id="ABBRID0EP3CI" xlink:type="simple">SL</abbrev>; China: Zhejiang Province: Quzhou City: a stream flowing into the Qu-Jiang; <named-content xmlns:xlink="http://www.w3.org/1999/xlink" content-type="dwc:verbatimCoordinates" xlink:type="simple"><named-content content-type="geo-json" specific-use="{&#34;type&#34;:&#34;Point&#34;,&#34;coordinates&#34;:[118.854167,28.951667]}" id="NCID0EW3CI" xlink:type="simple">28°57'6"N, 118°51'15"E</named-content></named-content>; collected by D.M. Guo, 15 December 2019.</p></tp:treatment-sec><tp:treatment-sec sec-type="Non-types examined" id="SECID0E23CI"><title>Non-types examined.</title><p><named-content xmlns:xlink="http://www.w3.org/1999/xlink" content-type="dwc:institutional_code" xlink:type="simple">IHB</named-content> 64VI410-15, 930138-39, 8 specimens, 43.7–60.5 mm <abbrev xmlns:xlink="http://www.w3.org/1999/xlink" xlink:title="standard length" id="ABBRID0EJ4CI" xlink:type="simple">SL</abbrev>; China: Zhejiang Province: Longquan City: a stream flowing into the Ou-Jiang; <named-content xmlns:xlink="http://www.w3.org/1999/xlink" content-type="dwc:verbatimCoordinates" xlink:type="simple"><named-content content-type="geo-json" specific-use="{&#34;type&#34;:&#34;Point&#34;,&#34;coordinates&#34;:[119.115000,28.070000]}" id="NCID0EQ4CI" xlink:type="simple">28°4'12"N, 119°6'54"E</named-content></named-content>; collected in 1964 and 1983.</p></tp:treatment-sec><tp:treatment-sec sec-type="diagnosis" id="SECID0EV4CI"><title>Diagnosis.</title><p><italic><tp:taxon-name><tp:taxon-name-part taxon-name-part-type="genus" reg="Leptobotia">Leptobotia</tp:taxon-name-part> <tp:taxon-name-part taxon-name-part-type="species" reg="brachycephala">brachycephala</tp:taxon-name-part></tp:taxon-name></italic>, together with <italic><tp:taxon-name><tp:taxon-name-part taxon-name-part-type="genus" reg="Leptobotia">L.</tp:taxon-name-part> <tp:taxon-name-part taxon-name-part-type="species" reg="citrauratea">citrauratea</tp:taxon-name-part></tp:taxon-name></italic> and <italic><tp:taxon-name><tp:taxon-name-part taxon-name-part-type="genus" reg="Leptobotia">L.</tp:taxon-name-part> <tp:taxon-name-part taxon-name-part-type="species" reg="micra">micra</tp:taxon-name-part></tp:taxon-name></italic>, is distinguished from all other congeneric species by the presence (vs. absence) of a row of orange dots or an orange stripe extending along the dorsal mid-line of the body from the nape to the caudal-fin base (Fig. <xref ref-type="fig" rid="F4">4a, b</xref>: lower). It differs from <italic><tp:taxon-name><tp:taxon-name-part taxon-name-part-type="genus" reg="Leptobotia">L.</tp:taxon-name-part> <tp:taxon-name-part taxon-name-part-type="species" reg="citrauratea">citrauratea</tp:taxon-name-part></tp:taxon-name></italic> and <italic><tp:taxon-name><tp:taxon-name-part taxon-name-part-type="genus" reg="Leptobotia">L.</tp:taxon-name-part> <tp:taxon-name-part taxon-name-part-type="species" reg="micra">micra</tp:taxon-name-part></tp:taxon-name></italic> in having an emarginate (vs. forked) caudal fin with two rounded (vs. broadly pointed) lobes (Figs <xref ref-type="fig" rid="F1">1a–c</xref>, <xref ref-type="fig" rid="F4">4a, b</xref>: upper), a shorter head (18.4–22.8% <abbrev xmlns:xlink="http://www.w3.org/1999/xlink" xlink:title="standard length" id="ABBRID0E56CI" xlink:type="simple">SL</abbrev> vs. 22.5–26.8% <abbrev xmlns:xlink="http://www.w3.org/1999/xlink" xlink:title="standard length" id="ABBRID0ECADI" xlink:type="simple">SL</abbrev> in <italic><tp:taxon-name><tp:taxon-name-part taxon-name-part-type="genus" reg="Leptobotia">L.</tp:taxon-name-part> <tp:taxon-name-part taxon-name-part-type="species" reg="citrauratea">citrauratea</tp:taxon-name-part></tp:taxon-name></italic> and 23.6–25.9% <abbrev xmlns:xlink="http://www.w3.org/1999/xlink" xlink:title="standard length" id="ABBRID0ERADI" xlink:type="simple">SL</abbrev> in <italic><tp:taxon-name><tp:taxon-name-part taxon-name-part-type="genus" reg="Leptobotia">L.</tp:taxon-name-part> <tp:taxon-name-part taxon-name-part-type="species" reg="micra">micra</tp:taxon-name-part></tp:taxon-name></italic>), a slender caudal peduncle (14.6–20.0% <abbrev xmlns:xlink="http://www.w3.org/1999/xlink" xlink:title="standard length" id="ABBRID0EABDI" xlink:type="simple">SL</abbrev> vs. 12.1–15.8% <abbrev xmlns:xlink="http://www.w3.org/1999/xlink" xlink:title="standard length" id="ABBRID0EEBDI" xlink:type="simple">SL</abbrev> in <italic><tp:taxon-name><tp:taxon-name-part taxon-name-part-type="genus" reg="Leptobotia">L.</tp:taxon-name-part> <tp:taxon-name-part taxon-name-part-type="species" reg="citrauratea">citrauratea</tp:taxon-name-part></tp:taxon-name></italic> and 11.8–13.5% <abbrev xmlns:xlink="http://www.w3.org/1999/xlink" xlink:title="standard length" id="ABBRID0ETBDI" xlink:type="simple">SL</abbrev> in <italic><tp:taxon-name><tp:taxon-name-part taxon-name-part-type="genus" reg="Leptobotia">L.</tp:taxon-name-part> <tp:taxon-name-part taxon-name-part-type="species" reg="micra">micra</tp:taxon-name-part></tp:taxon-name></italic>), a shorter dorsal fin (9.0–11.6% <abbrev xmlns:xlink="http://www.w3.org/1999/xlink" xlink:title="standard length" id="ABBRID0ECCDI" xlink:type="simple">SL</abbrev> vs. 13.7–18% <abbrev xmlns:xlink="http://www.w3.org/1999/xlink" xlink:title="standard length" id="ABBRID0EGCDI" xlink:type="simple">SL</abbrev> in <italic><tp:taxon-name><tp:taxon-name-part taxon-name-part-type="genus" reg="Leptobotia">L.</tp:taxon-name-part> <tp:taxon-name-part taxon-name-part-type="species" reg="citrauratea">citrauratea</tp:taxon-name-part></tp:taxon-name></italic> and 11.0–4.6% <abbrev xmlns:xlink="http://www.w3.org/1999/xlink" xlink:title="standard length" id="ABBRID0EVCDI" xlink:type="simple">SL</abbrev> in <italic><tp:taxon-name><tp:taxon-name-part taxon-name-part-type="genus" reg="Leptobotia">L.</tp:taxon-name-part> <tp:taxon-name-part taxon-name-part-type="species" reg="micra">micra</tp:taxon-name-part></tp:taxon-name></italic>) and a shorter anal fin (8.1–11.4% <abbrev xmlns:xlink="http://www.w3.org/1999/xlink" xlink:title="standard length" id="ABBRID0EEDDI" xlink:type="simple">SL</abbrev> vs. 13.0–17.7% <abbrev xmlns:xlink="http://www.w3.org/1999/xlink" xlink:title="standard length" id="ABBRID0EIDDI" xlink:type="simple">SL</abbrev> in <italic><tp:taxon-name><tp:taxon-name-part taxon-name-part-type="genus" reg="Leptobotia">L.</tp:taxon-name-part> <tp:taxon-name-part taxon-name-part-type="species" reg="citrauratea">citrauratea</tp:taxon-name-part></tp:taxon-name></italic> and 15.3–16.8% <abbrev xmlns:xlink="http://www.w3.org/1999/xlink" xlink:title="standard length" id="ABBRID0EXDDI" xlink:type="simple">SL</abbrev> in <italic><tp:taxon-name><tp:taxon-name-part taxon-name-part-type="genus" reg="Leptobotia">L.</tp:taxon-name-part> <tp:taxon-name-part taxon-name-part-type="species" reg="micra">micra</tp:taxon-name-part></tp:taxon-name></italic>) (Table <xref ref-type="table" rid="T2">2</xref>, Fig. <xref ref-type="fig" rid="F2">2</xref>).</p><fig id="F4" position="float" orientation="portrait"><object-id xmlns:xlink="http://www.w3.org/1999/xlink" content-type="doi" xlink:type="simple">10.3897/zookeys.1017.57503.figure4</object-id><object-id xmlns:xlink="http://www.w3.org/1999/xlink" content-type="arpha" xlink:type="simple">6FC8F152-5C59-5211-866F-6CAD75190E70</object-id><label>Figure 4.</label><caption><p>Lateral (upper) and dorsal (lower) view of body for <italic><tp:taxon-name><tp:taxon-name-part taxon-name-part-type="genus" reg="Leptobotia">L.</tp:taxon-name-part> <tp:taxon-name-part taxon-name-part-type="species" reg="brachycephala">brachycephala</tp:taxon-name-part></tp:taxon-name></italic>: <bold>a</bold><named-content xmlns:xlink="http://www.w3.org/1999/xlink" content-type="dwc:institutional_code" xlink:type="simple">IHB</named-content> 201909037510, holotype, 63.9 mm <abbrev xmlns:xlink="http://www.w3.org/1999/xlink" xlink:title="standard length" id="ABBRID0ELFDI" xlink:type="simple">SL</abbrev>, China, Zhejiang Province, Lishui City, Qingtian County, Ou-Jiang, kept in formalin preservative after capture <bold>b</bold><named-content xmlns:xlink="http://www.w3.org/1999/xlink" content-type="dwc:institutional_code" xlink:type="simple">IHB</named-content> 2017056867, paratype, 62.5 mm <abbrev xmlns:xlink="http://www.w3.org/1999/xlink" xlink:title="standard length" id="ABBRID0EZFDI" xlink:type="simple">SL</abbrev>, freshly collected from Qu-Jiang at Kecheng District, Quzhou City, Zhejiang Province.</p></caption><graphic xmlns:xlink="http://www.w3.org/1999/xlink" xlink:href="zookeys-1017-089-g004.jpg" position="float" orientation="portrait" xlink:type="simple" id="oo_509159.jpg"><uri content-type="original_file" xlink:type="simple">https://binary.pensoft.net/fig/509159</uri></graphic></fig></tp:treatment-sec><tp:treatment-sec sec-type="description" id="SECID0ECGDI"><title>Description.</title><p>Morphometric data given in Tables <xref ref-type="table" rid="T1">1</xref>, <xref ref-type="table" rid="T2">2</xref>. See Fig. <xref ref-type="fig" rid="F4">4</xref> for lateral and dorsal view of body. Body slender, strongly compressed laterally, with greatest depth at dorsal-fin origin. Dorsal profile of head rising progressively from tip of snout to nape, from there to caudal-fin base nearly straight. Ventral profile of head slightly concave; ventral profile of body almost straight or slightly concave. Lateral line nearly complete, extending along mid-lateral body to terminate in median caudal-fin rays. Cheek and trunk covered with some minute scales.</p><p><bold><italic>Head</italic></bold> short, compressed laterally, longer than maximum body depth. Snout slightly obtuse in lateral view, slightly shorter than postorbital head. Eye small, dorsolateral, in upper half of head; diameter less than interorbital width. Mouth inferior, with opening laterally extended to vertical through anterior margin of nostril. Button-like structures in gular region absent; no median incisions in lower lip. Two rostral barbels at tip of snout. Maxillary barbel in corner of mouth, not reaching to level of anterior margin of eye. Simple suborbital spine ventral to anterior margin of eye, not or just reaching posterior margin of eye.</p><p><bold><italic>Fin rays</italic></bold> flexible. Dorsal fin with 4 unbranched and 8 branched rays; distal margin slightly concave; origin slightly posterior to pelvic-fin insertion and closer to caudal-fin base than to tip of snout. Pectoral fin with 1 unbranched and 10–11 branched rays, not extending to midway from pectoral-fin to pelvic-fin insertion. Pelvic fin with 1 unbranched and 7 branched rays, not extending to halfway to anal-fin origin or not reaching anus; vent closer to anal-fin origin than to pelvic-fin insertion. Anal fin with 3 unbranched and 5 branched rays, not reaching caudal-fin base; distal margin slightly concave; origin closer to pelvic-fin insertion than to caudal-fin base. Caudal fin emarginate or shallowly forked, length of median fin rays 1.3–1.5 times in length of upper lobe; caudal-fin lobes rounded; upper and lower ones almost equal in length and shape.</p></tp:treatment-sec><tp:treatment-sec sec-type="Colouration" id="SECID0ECHDI"><title>Colouration.</title><p>In freshly-caught specimens, ground colour of head and body brownish-yellow; darker in upper half of head, but lighter in lower half of head and ventral side of body. A continuous or discontinuous orange stripe along mid-line of dorsum from nape to caudal-fin base, becoming more conspicuous towards caudal-fin base. Anterior to orange stripe, a short orange stripe present between eye and anterior margin of nape. A dark grey stripe on basal portion of dorsal fin and one stripe on dorsal fin. A dark grey band at caudal-fin base. Some irregular black stripes on caudal fin with hyaline distal edge. Distinct stripes absent from other fins. Specimens stored in formalin with ground colour of head and body pale brown. Discontinuous or continuous white line along dorsal mid-line of body also faded.</p></tp:treatment-sec><tp:treatment-sec sec-type="distribution" id="SECID0EHHDI"><title>Geographical distribution and habitat.</title><p><italic><tp:taxon-name><tp:taxon-name-part taxon-name-part-type="genus" reg="Leptobotia">Leptobotia</tp:taxon-name-part> <tp:taxon-name-part taxon-name-part-type="species" reg="brachycephala">brachycephala</tp:taxon-name-part></tp:taxon-name></italic> is known only from the Ou-Jiang and Qu-Jiang, two coastal rivers of southern Zhejiang Province, China (Fig. <xref ref-type="fig" rid="F3">3</xref>). Type specimens were caught in fast-flowing clear water with mixed substrate including pebbles, gravels and boulders (Fig. <xref ref-type="fig" rid="F5">5</xref>). Syntopic species included <italic><tp:taxon-name><tp:taxon-name-part taxon-name-part-type="genus" reg="Sarcocheilichthys">Sarcocheilichthys</tp:taxon-name-part> <tp:taxon-name-part taxon-name-part-type="species" reg="parvus">parvus</tp:taxon-name-part></tp:taxon-name></italic> Nichols, 1930, <italic><tp:taxon-name><tp:taxon-name-part taxon-name-part-type="genus" reg="Acrossocheilus">Acrossocheilus</tp:taxon-name-part> <tp:taxon-name-part taxon-name-part-type="species" reg="wenchowensis">wenchowensis</tp:taxon-name-part></tp:taxon-name></italic> Wang, 1935, <italic><tp:taxon-name><tp:taxon-name-part taxon-name-part-type="genus" reg="Cobitis">Cobitis</tp:taxon-name-part> <tp:taxon-name-part taxon-name-part-type="species" reg="sinensis">sinensis</tp:taxon-name-part></tp:taxon-name></italic> Sauvage &amp; Dabry de Thiersant, 1874 and <italic><tp:taxon-name><tp:taxon-name-part taxon-name-part-type="genus" reg="Rhinogobius">Rhinogobius</tp:taxon-name-part> <tp:taxon-name-part taxon-name-part-type="species" reg="giurinus">giurinus</tp:taxon-name-part></tp:taxon-name></italic> (Rutter, 1897).</p><fig id="F5" position="float" orientation="portrait"><object-id xmlns:xlink="http://www.w3.org/1999/xlink" content-type="doi" xlink:type="simple">10.3897/zookeys.1017.57503.figure5</object-id><object-id xmlns:xlink="http://www.w3.org/1999/xlink" content-type="arpha" xlink:type="simple">344F95C6-88B4-52F6-B1B5-63E8E190005B</object-id><label>Figure 5.</label><caption><p>Type locality of <italic><tp:taxon-name><tp:taxon-name-part taxon-name-part-type="genus" reg="Leptobotia">L.</tp:taxon-name-part> <tp:taxon-name-part taxon-name-part-type="species" reg="brachycephala">brachycephala</tp:taxon-name-part></tp:taxon-name></italic>: fast-flowing clear water with mixed substrate including pebbles, gravels and boulders.</p></caption><graphic xmlns:xlink="http://www.w3.org/1999/xlink" xlink:href="zookeys-1017-089-g005.jpg" position="float" orientation="portrait" xlink:type="simple" id="oo_509160.jpg"><uri content-type="original_file" xlink:type="simple">https://binary.pensoft.net/fig/509160</uri></graphic></fig></tp:treatment-sec><tp:treatment-sec sec-type="Explanation of name" id="SECID0EEKDI"><title>Explanation of name.</title><p>The specific epithet is a Latin version of the Greek words βραχύς (short) and κεφαλά (head), with reference to the short head; to be treated as a noun in apposition.</p></tp:treatment-sec><tp:treatment-sec sec-type="Genetic comparisons" id="SECID0EJKDI"><title>Genetic comparisons.</title><p>A total of 50 unique haplotypes were detected amongst the 103 <abbrev xmlns:xlink="http://www.w3.org/1999/xlink" xlink:title="mitochondrial cytochrome b" id="ABBRID0EPKDI" xlink:type="simple">cyt b</abbrev> sequences of species of <italic><tp:taxon-name><tp:taxon-name-part taxon-name-part-type="genus" reg="Leptobotia">Leptobotia</tp:taxon-name-part></tp:taxon-name></italic> (Table <xref ref-type="table" rid="T3">3</xref>). The fragment contained 784 conserved sites, 276 variable sites, 233 parsimony informative sites and 43 singleton sites. The average frequency of four nucleotides of <italic><tp:taxon-name><tp:taxon-name-part taxon-name-part-type="genus" reg="Leptobotia">L.</tp:taxon-name-part> <tp:taxon-name-part taxon-name-part-type="species" reg="citrauratea">citrauratea</tp:taxon-name-part></tp:taxon-name></italic> was A = 27.8%, T = 27.8%, C = 30.3% and G = 14.1%. The intraspecific genetic distance, calculated for sampled species of <italic><tp:taxon-name><tp:taxon-name-part taxon-name-part-type="genus" reg="Leptobotia">Leptobotia</tp:taxon-name-part></tp:taxon-name></italic> with more than one haplotype, varied from 0.1% to 0.8%. <italic><tp:taxon-name><tp:taxon-name-part taxon-name-part-type="genus" reg="Leptobotia">Leptobotia</tp:taxon-name-part> <tp:taxon-name-part taxon-name-part-type="species" reg="citrauratea">citrauratea</tp:taxon-name-part></tp:taxon-name></italic> is separated from other congeneric species by high genetic divergences of 2.9% to 10.5%; its intraspecific genetic distance was 0.4%. The genetic distance of <italic><tp:taxon-name><tp:taxon-name-part taxon-name-part-type="genus" reg="Leptobotia">L.</tp:taxon-name-part> <tp:taxon-name-part taxon-name-part-type="species" reg="brachycephala">brachycephala</tp:taxon-name-part></tp:taxon-name></italic> versus congeneric species ranged from 2.9% to 10.6%; its intraspecific genetic distance was 0.1% (Table <xref ref-type="table" rid="T4">4</xref>).</p><table-wrap id="T4" position="float" orientation="portrait"><label>Table 4.</label><caption><p>Genetic distances of the <abbrev xmlns:xlink="http://www.w3.org/1999/xlink" xlink:title="mitochondrial cytochrome b" id="ABBRID0ETMDI" xlink:type="simple">cyt b</abbrev> gene computed by MEGA 7 amongst 13 analysed species of <italic><tp:taxon-name><tp:taxon-name-part taxon-name-part-type="genus" reg="Leptobotia">Leptobotia</tp:taxon-name-part></tp:taxon-name></italic>.</p></caption><table id="TID0EUADI" rules="all"><tbody><tr><th rowspan="1" colspan="1">Species</th><th rowspan="1" colspan="1">Intraspecific</th><th rowspan="1" colspan="1">1</th><th rowspan="1" colspan="1">2</th><th rowspan="1" colspan="1">3</th><th rowspan="1" colspan="1">4</th><th rowspan="1" colspan="1">5</th><th rowspan="1" colspan="1">6</th><th rowspan="1" colspan="1">7</th><th rowspan="1" colspan="1">8</th><th rowspan="1" colspan="1">9</th><th rowspan="1" colspan="1">10</th><th rowspan="1" colspan="1">11</th><th rowspan="1" colspan="1">12</th></tr><tr><td rowspan="1" colspan="1">1 <italic><tp:taxon-name><tp:taxon-name-part taxon-name-part-type="genus" reg="Leptobotia">L.</tp:taxon-name-part> <tp:taxon-name-part taxon-name-part-type="species" reg="tientainensis">tientainensis</tp:taxon-name-part></tp:taxon-name></italic></td><td rowspan="1" colspan="1">n/c</td><td rowspan="1" colspan="1"/><td rowspan="2" colspan="1"/><td rowspan="3" colspan="1"/><td rowspan="4" colspan="1"/><td rowspan="5" colspan="1"/><td rowspan="6" colspan="1"/><td rowspan="7" colspan="1"/><td rowspan="8" colspan="1"/><td rowspan="9" colspan="1"/><td rowspan="10" colspan="1"/><td rowspan="11" colspan="1"/><td rowspan="12" colspan="1"/></tr><tr><td rowspan="1" colspan="1">2 <italic><tp:taxon-name><tp:taxon-name-part taxon-name-part-type="genus" reg="Leptobotia">L.</tp:taxon-name-part> <tp:taxon-name-part taxon-name-part-type="species" reg="tchangi">tchangi</tp:taxon-name-part></tp:taxon-name></italic></td><td rowspan="1" colspan="1">0.003</td><td rowspan="1" colspan="1">0.078</td></tr><tr><td rowspan="1" colspan="1">3 <italic><tp:taxon-name><tp:taxon-name-part taxon-name-part-type="genus" reg="Leptobotia">L.</tp:taxon-name-part> <tp:taxon-name-part taxon-name-part-type="species" reg="taeniops">taeniops</tp:taxon-name-part></tp:taxon-name></italic></td><td rowspan="1" colspan="1">0.003</td><td rowspan="1" colspan="1">0.081</td><td rowspan="1" colspan="1">0.058</td></tr><tr><td rowspan="1" colspan="1">4 <italic><tp:taxon-name><tp:taxon-name-part taxon-name-part-type="genus" reg="Leptobotia">L.</tp:taxon-name-part> <tp:taxon-name-part taxon-name-part-type="species" reg="rubrilabris">rubrilabris</tp:taxon-name-part></tp:taxon-name></italic></td><td rowspan="1" colspan="1">0.002</td><td rowspan="1" colspan="1">0.077</td><td rowspan="1" colspan="1">0.057</td><td rowspan="1" colspan="1">0.055</td></tr><tr><td rowspan="1" colspan="1">5 <italic><tp:taxon-name><tp:taxon-name-part taxon-name-part-type="genus" reg="Leptobotia">L.</tp:taxon-name-part> <tp:taxon-name-part taxon-name-part-type="species" reg="punctata">punctata</tp:taxon-name-part></tp:taxon-name></italic></td><td rowspan="1" colspan="1">0.004</td><td rowspan="1" colspan="1">0.106</td><td rowspan="1" colspan="1">0.104</td><td rowspan="1" colspan="1">0.111</td><td rowspan="1" colspan="1">0.096</td></tr><tr><td rowspan="1" colspan="1">6 <italic><tp:taxon-name><tp:taxon-name-part taxon-name-part-type="genus" reg="Leptobotia">L.</tp:taxon-name-part> <tp:taxon-name-part taxon-name-part-type="species" reg="pellegrini">pellegrini</tp:taxon-name-part></tp:taxon-name></italic></td><td rowspan="1" colspan="1">0.002</td><td rowspan="1" colspan="1">0.077</td><td rowspan="1" colspan="1">0.064</td><td rowspan="1" colspan="1">0.073</td><td rowspan="1" colspan="1">0.061</td><td rowspan="1" colspan="1">0.107</td></tr><tr><td rowspan="1" colspan="1">7 <italic><tp:taxon-name><tp:taxon-name-part taxon-name-part-type="genus" reg="Leptobotia">L.</tp:taxon-name-part> <tp:taxon-name-part taxon-name-part-type="species" reg="microphthalma">microphthalma</tp:taxon-name-part></tp:taxon-name></italic></td><td rowspan="1" colspan="1">0.004</td><td rowspan="1" colspan="1">0.067</td><td rowspan="1" colspan="1">0.069</td><td rowspan="1" colspan="1">0.067</td><td rowspan="1" colspan="1">0.061</td><td rowspan="1" colspan="1">0.092</td><td rowspan="1" colspan="1">0.077</td></tr><tr><td rowspan="1" colspan="1">8 <italic><tp:taxon-name><tp:taxon-name-part taxon-name-part-type="genus" reg="Leptobotia">L.</tp:taxon-name-part> <tp:taxon-name-part taxon-name-part-type="species" reg="hengyangensis">hengyangensis</tp:taxon-name-part></tp:taxon-name></italic></td><td rowspan="1" colspan="1">0.008</td><td rowspan="1" colspan="1">0.069</td><td rowspan="1" colspan="1">0.041</td><td rowspan="1" colspan="1">0.057</td><td rowspan="1" colspan="1">0.047</td><td rowspan="1" colspan="1">0.098</td><td rowspan="1" colspan="1">0.059</td><td rowspan="1" colspan="1">0.059</td></tr><tr><td rowspan="1" colspan="1">9 <italic><tp:taxon-name><tp:taxon-name-part taxon-name-part-type="genus" reg="Leptobotia">L.</tp:taxon-name-part> <tp:taxon-name-part taxon-name-part-type="species" reg="guilinensis">guilinensis</tp:taxon-name-part></tp:taxon-name></italic></td><td rowspan="1" colspan="1">0.002</td><td rowspan="1" colspan="1">0.018</td><td rowspan="1" colspan="1">0.086</td><td rowspan="1" colspan="1">0.086</td><td rowspan="1" colspan="1">0.080</td><td rowspan="1" colspan="1">0.110</td><td rowspan="1" colspan="1">0.080</td><td rowspan="1" colspan="1">0.069</td><td rowspan="1" colspan="1">0.079</td></tr><tr><td rowspan="1" colspan="1">10 <italic><tp:taxon-name><tp:taxon-name-part taxon-name-part-type="genus" reg="Leptobotia">L.</tp:taxon-name-part> <tp:taxon-name-part taxon-name-part-type="species" reg="elongata">elongata</tp:taxon-name-part></tp:taxon-name></italic></td><td rowspan="1" colspan="1">0.002</td><td rowspan="1" colspan="1">0.073</td><td rowspan="1" colspan="1">0.071</td><td rowspan="1" colspan="1">0.073</td><td rowspan="1" colspan="1">0.066</td><td rowspan="1" colspan="1">0.096</td><td rowspan="1" colspan="1">0.067</td><td rowspan="1" colspan="1">0.053</td><td rowspan="1" colspan="1">0.067</td><td rowspan="1" colspan="1">0.073</td></tr><tr><td rowspan="1" colspan="1">11 <italic><tp:taxon-name><tp:taxon-name-part taxon-name-part-type="genus" reg="Leptobotia">L.</tp:taxon-name-part> <tp:taxon-name-part taxon-name-part-type="species" reg="citrauratea">citrauratea</tp:taxon-name-part></tp:taxon-name></italic></td><td rowspan="1" colspan="1">0.004</td><td rowspan="1" colspan="1">0.079</td><td rowspan="1" colspan="1">0.075</td><td rowspan="1" colspan="1">0.069</td><td rowspan="1" colspan="1">0.062</td><td rowspan="1" colspan="1">0.105</td><td rowspan="1" colspan="1">0.076</td><td rowspan="1" colspan="1">0.061</td><td rowspan="1" colspan="1">0.069</td><td rowspan="1" colspan="1">0.080</td><td rowspan="1" colspan="1">0.071</td></tr><tr><td rowspan="1" colspan="1">12 <italic><tp:taxon-name><tp:taxon-name-part taxon-name-part-type="genus" reg="Leptobotia">L.</tp:taxon-name-part> <tp:taxon-name-part taxon-name-part-type="species" reg="posterodorsalis">posterodorsalis</tp:taxon-name-part></tp:taxon-name></italic></td><td rowspan="1" colspan="1">n/c</td><td rowspan="1" colspan="1">0.066</td><td rowspan="1" colspan="1">0.069</td><td rowspan="1" colspan="1">0.074</td><td rowspan="1" colspan="1">0.068</td><td rowspan="1" colspan="1">0.104</td><td rowspan="1" colspan="1">0.069</td><td rowspan="1" colspan="1">0.070</td><td rowspan="1" colspan="1">0.066</td><td rowspan="1" colspan="1">0.069</td><td rowspan="1" colspan="1">0.068</td><td rowspan="1" colspan="1">0.065</td></tr><tr><td rowspan="1" colspan="1">13 <italic><tp:taxon-name><tp:taxon-name-part taxon-name-part-type="genus" reg="Leptobotia">L.</tp:taxon-name-part> <tp:taxon-name-part taxon-name-part-type="species" reg="brachycephala">brachycephala</tp:taxon-name-part></tp:taxon-name></italic></td><td rowspan="1" colspan="1">0.001</td><td rowspan="1" colspan="1">0.076</td><td rowspan="1" colspan="1">0.072</td><td rowspan="1" colspan="1">0.071</td><td rowspan="1" colspan="1">0.064</td><td rowspan="1" colspan="1">0.106</td><td rowspan="1" colspan="1">0.065</td><td rowspan="1" colspan="1">0.064</td><td rowspan="1" colspan="1">0.066</td><td rowspan="1" colspan="1">0.078</td><td rowspan="1" colspan="1">0.067</td><td rowspan="1" colspan="1">0.029</td><td rowspan="1" colspan="1">0.060</td></tr></tbody></table></table-wrap><p>In the Bayesian 50% majority consensus tree, samples of <italic><tp:taxon-name><tp:taxon-name-part taxon-name-part-type="genus" reg="Leptobotia">L.</tp:taxon-name-part> <tp:taxon-name-part taxon-name-part-type="species" reg="brachycephala">brachycephala</tp:taxon-name-part></tp:taxon-name></italic> formed a well-supported (100% pp) lineage and so did those of both <italic><tp:taxon-name><tp:taxon-name-part taxon-name-part-type="genus" reg="Leptobotia">L.</tp:taxon-name-part> <tp:taxon-name-part taxon-name-part-type="species" reg="citrauratea">citrauratea</tp:taxon-name-part></tp:taxon-name></italic> and <italic><tp:taxon-name><tp:taxon-name-part taxon-name-part-type="genus" reg="Leptobotia">L.</tp:taxon-name-part> <tp:taxon-name-part taxon-name-part-type="species" reg="elongata">elongata</tp:taxon-name-part></tp:taxon-name></italic>. <italic><tp:taxon-name><tp:taxon-name-part taxon-name-part-type="genus" reg="Leptobotia">L.</tp:taxon-name-part> <tp:taxon-name-part taxon-name-part-type="species" reg="citrauratea">citrauratea</tp:taxon-name-part></tp:taxon-name></italic> was distantly allied to <italic><tp:taxon-name><tp:taxon-name-part taxon-name-part-type="genus" reg="Leptobotia">L.</tp:taxon-name-part> <tp:taxon-name-part taxon-name-part-type="species" reg="elongata">elongata</tp:taxon-name-part></tp:taxon-name></italic>, but robustly supported by 100% pp to be sister to <italic><tp:taxon-name><tp:taxon-name-part taxon-name-part-type="genus" reg="Leptobotia">L.</tp:taxon-name-part> <tp:taxon-name-part taxon-name-part-type="species" reg="brachycephala">brachycephala</tp:taxon-name-part></tp:taxon-name></italic> (Fig. <xref ref-type="fig" rid="F6">6</xref>).</p><fig id="F6" position="float" orientation="portrait"><object-id xmlns:xlink="http://www.w3.org/1999/xlink" content-type="doi" xlink:type="simple">10.3897/zookeys.1017.57503.figure6</object-id><object-id xmlns:xlink="http://www.w3.org/1999/xlink" content-type="arpha" xlink:type="simple">04057CEE-E03F-5DAD-BC52-40E22DF70FBF</object-id><label>Figure 6.</label><caption><p>Bayesian Inference tree inferred from the <abbrev xmlns:xlink="http://www.w3.org/1999/xlink" xlink:title="mitochondrial cytochrome b" id="ABBRID0EWAAK" xlink:type="simple">cyt b</abbrev> gene for 13 analysed species of <italic><tp:taxon-name><tp:taxon-name-part taxon-name-part-type="genus" reg="Leptobotia">Leptobotia</tp:taxon-name-part></tp:taxon-name></italic>. Nodal numbers are posterior probability values greater than 50%</p></caption><graphic xmlns:xlink="http://www.w3.org/1999/xlink" xlink:href="zookeys-1017-089-g006.jpg" position="float" orientation="portrait" xlink:type="simple" id="oo_509161.jpg"><uri content-type="original_file" xlink:type="simple">https://binary.pensoft.net/fig/509161</uri></graphic></fig></tp:treatment-sec><tp:treatment-sec sec-type="Comparative morphometrics" id="SECID0EGBAK"><title>Comparative morphometrics.</title><p>In the Principal Component Analysis of specimens of <italic><tp:taxon-name><tp:taxon-name-part taxon-name-part-type="genus" reg="Leptobotia">L.</tp:taxon-name-part> <tp:taxon-name-part taxon-name-part-type="species" reg="citrauratea">citrauratea</tp:taxon-name-part></tp:taxon-name></italic> from Dongting Lake and the Gan-Jiang and <italic><tp:taxon-name><tp:taxon-name-part taxon-name-part-type="genus" reg="Leptobotia">L.</tp:taxon-name-part> <tp:taxon-name-part taxon-name-part-type="species" reg="brachycephala">brachycephala</tp:taxon-name-part></tp:taxon-name></italic> from the Ou-Jiang and Qu-Jiang, the first three components explained 91.60% of the total variance, of which 64.58%, 19.61% and 7.41% were explained, respectively by PC 1, PC 2 and PC 3 (Table <xref ref-type="table" rid="T5">5</xref>). In the scatterplot of PC 2 and PC 3 loadings (Fig. <xref ref-type="fig" rid="F7">7</xref>), specimens of <italic><tp:taxon-name><tp:taxon-name-part taxon-name-part-type="genus" reg="Leptobotia">L.</tp:taxon-name-part> <tp:taxon-name-part taxon-name-part-type="species" reg="citrauratea">citrauratea</tp:taxon-name-part></tp:taxon-name></italic> and <italic><tp:taxon-name><tp:taxon-name-part taxon-name-part-type="genus" reg="Leptobotia">L.</tp:taxon-name-part> <tp:taxon-name-part taxon-name-part-type="species" reg="brachycephala">brachycephala</tp:taxon-name-part></tp:taxon-name></italic> constituted two distinct clusters separated on the PC 2 axis. Six characters with main loading on this axis were caudal-peduncle length, anal-fin length, dorsal-fin length, upper caudal-lobe length, pectoral-fin length and vent to anal-fin distance. Except for the last character, all of them exhibited differences in the morphometric comparisons. Table <xref ref-type="table" rid="T2">2</xref> and Fig. <xref ref-type="fig" rid="F2">2</xref> show the main morphological characters.</p><fig id="F7" position="float" orientation="portrait"><object-id xmlns:xlink="http://www.w3.org/1999/xlink" content-type="doi" xlink:type="simple">10.3897/zookeys.1017.57503.figure7</object-id><object-id xmlns:xlink="http://www.w3.org/1999/xlink" content-type="arpha" xlink:type="simple">6F13ACA3-89B8-5059-A257-9CDFAC4FECEF</object-id><label>Figure 7.</label><caption><p>Scatter plot of the principal components II and principal components III, extracted from morphometric data of <italic><tp:taxon-name><tp:taxon-name-part taxon-name-part-type="genus" reg="Leptobotia">L.</tp:taxon-name-part> <tp:taxon-name-part taxon-name-part-type="species" reg="brachycephala">brachycephala</tp:taxon-name-part></tp:taxon-name></italic>: Ou-Jiang (plus symbol). <italic><tp:taxon-name><tp:taxon-name-part taxon-name-part-type="genus" reg="Leptobotia">L.</tp:taxon-name-part> <tp:taxon-name-part taxon-name-part-type="species" reg="citrauratea">citrauratea</tp:taxon-name-part></tp:taxon-name></italic>: Dongting Lake (black circle) and Gan-Jiang (white diamond).</p></caption><graphic xmlns:xlink="http://www.w3.org/1999/xlink" xlink:href="zookeys-1017-089-g007.jpg" position="float" orientation="portrait" xlink:type="simple" id="oo_509162.jpg"><uri content-type="original_file" xlink:type="simple">https://binary.pensoft.net/fig/509162</uri></graphic></fig><table-wrap id="T5" position="float" orientation="portrait"><label>Table 5.</label><caption><p>Loadings of morphological traits on the ﬁrst three principal components. Variables in bold indicate higher loading values.</p></caption><table id="TID0EBVDI" rules="all"><tbody><tr><th rowspan="1" colspan="1">Variable</th><th rowspan="1" colspan="1">PC1</th><th rowspan="1" colspan="1">PC2</th><th rowspan="1" colspan="1">PC3</th></tr><tr><td rowspan="1" colspan="1">Standard length</td><td rowspan="1" colspan="1">0.224</td><td rowspan="1" colspan="1">-0.150</td><td rowspan="1" colspan="1">-0.079</td></tr><tr><td rowspan="1" colspan="1">Body depth</td><td rowspan="1" colspan="1">0.164</td><td rowspan="1" colspan="1">0.155</td><td rowspan="1" colspan="1">0.060</td></tr><tr><td rowspan="1" colspan="1">Body width at dorsal origin</td><td rowspan="1" colspan="1">0.163</td><td rowspan="1" colspan="1">0.123</td><td rowspan="1" colspan="1">
                    <bold>0.287</bold>
                  </td></tr><tr><td rowspan="1" colspan="1">Head length</td><td rowspan="1" colspan="1">0.169</td><td rowspan="1" colspan="1">0.050</td><td rowspan="1" colspan="1">-0.002</td></tr><tr><td rowspan="1" colspan="1">Head depth at nape</td><td rowspan="1" colspan="1">0.165</td><td rowspan="1" colspan="1">0.173</td><td rowspan="1" colspan="1">0.108</td></tr><tr><td rowspan="1" colspan="1">Head depth at eye</td><td rowspan="1" colspan="1">0.148</td><td rowspan="1" colspan="1">0.150</td><td rowspan="1" colspan="1">0.112</td></tr><tr><td rowspan="1" colspan="1">Caudal-peduncle length</td><td rowspan="1" colspan="1">0.288</td><td rowspan="1" colspan="1">-<bold>0.445</bold></td><td rowspan="1" colspan="1">-0.100</td></tr><tr><td rowspan="1" colspan="1">Caudal-peduncle depth</td><td rowspan="1" colspan="1">0.206</td><td rowspan="1" colspan="1">-0.138</td><td rowspan="1" colspan="1">-0.026</td></tr><tr><td rowspan="1" colspan="1">Caudal-peduncle width</td><td rowspan="1" colspan="1">0.169</td><td rowspan="1" colspan="1">-0.237</td><td rowspan="1" colspan="1">
                    <bold>0.862</bold>
                  </td></tr><tr><td rowspan="1" colspan="1">Dorsal-fin length</td><td rowspan="1" colspan="1">0.197</td><td rowspan="1" colspan="1">
                    <bold>0.375</bold>
                  </td><td rowspan="1" colspan="1">-0.025</td></tr><tr><td rowspan="1" colspan="1">Pectoral-fin length</td><td rowspan="1" colspan="1">0.187</td><td rowspan="1" colspan="1">
                    <bold>0.241</bold>
                  </td><td rowspan="1" colspan="1">-0.118</td></tr><tr><td rowspan="1" colspan="1">Pelvic-fin length</td><td rowspan="1" colspan="1">0.176</td><td rowspan="1" colspan="1">0.144</td><td rowspan="1" colspan="1">-0.124</td></tr><tr><td rowspan="1" colspan="1">Anal-fin length</td><td rowspan="1" colspan="1">0.199</td><td rowspan="1" colspan="1">
                    <bold>0.381</bold>
                  </td><td rowspan="1" colspan="1">0.014</td></tr><tr><td rowspan="1" colspan="1">Upper caudal-lobe length</td><td rowspan="1" colspan="1">0.162</td><td rowspan="1" colspan="1">
                    <bold>0.259</bold>
                  </td><td rowspan="1" colspan="1">-0.031</td></tr><tr><td rowspan="1" colspan="1">Predorsal length</td><td rowspan="1" colspan="1">0.218</td><td rowspan="1" colspan="1">-0.122</td><td rowspan="1" colspan="1">-0.082</td></tr><tr><td rowspan="1" colspan="1">Prepectoral length</td><td rowspan="1" colspan="1">0.181</td><td rowspan="1" colspan="1">0.029</td><td rowspan="1" colspan="1">-0.025</td></tr><tr><td rowspan="1" colspan="1">Prepelvic length</td><td rowspan="1" colspan="1">0.228</td><td rowspan="1" colspan="1">-0.039</td><td rowspan="1" colspan="1">-0.030</td></tr><tr><td rowspan="1" colspan="1">Preanal length</td><td rowspan="1" colspan="1">0.220</td><td rowspan="1" colspan="1">-0.075</td><td rowspan="1" colspan="1">-0.052</td></tr><tr><td rowspan="1" colspan="1">Vent to anal-fin origin</td><td rowspan="1" colspan="1">0.325</td><td rowspan="1" colspan="1">-<bold>0.242</bold></td><td rowspan="1" colspan="1">-0.216</td></tr><tr><td rowspan="1" colspan="1">Pelvic-fin insertion to anal-fin origin</td><td rowspan="1" colspan="1">0.256</td><td rowspan="1" colspan="1">-0.130</td><td rowspan="1" colspan="1">-0.059</td></tr><tr><td rowspan="1" colspan="1">Snout length</td><td rowspan="1" colspan="1">0.186</td><td rowspan="1" colspan="1">0.076</td><td rowspan="1" colspan="1">0.072</td></tr><tr><td rowspan="1" colspan="1">Postorbital head length</td><td rowspan="1" colspan="1">0.170</td><td rowspan="1" colspan="1">-0.035</td><td rowspan="1" colspan="1">-0.087</td></tr><tr><td rowspan="1" colspan="1">Eye diameter</td><td rowspan="1" colspan="1">0.180</td><td rowspan="1" colspan="1">0.035</td><td rowspan="1" colspan="1">-0.023</td></tr><tr><td rowspan="1" colspan="1">Interorbital width</td><td rowspan="1" colspan="1">0.156</td><td rowspan="1" colspan="1">0.209</td><td rowspan="1" colspan="1">0.099</td></tr><tr><td rowspan="1" colspan="1">Median caudal-ray length</td><td rowspan="1" colspan="1">0.147</td><td rowspan="1" colspan="1">-0.168</td><td rowspan="1" colspan="1">-0.119</td></tr><tr><td rowspan="1" colspan="1">
                    <bold>Cumulative variance (%)</bold>
                  </td><td rowspan="1" colspan="1">64.6</td><td rowspan="1" colspan="1">19.6</td><td rowspan="1" colspan="1">7.4</td></tr></tbody></table></table-wrap></tp:treatment-sec><tp:treatment-sec><!--Section generated to contain objects referenced in tp:taxon-treatment.--><fig id="F1" position="float" orientation="portrait"><object-id xmlns:xlink="http://www.w3.org/1999/xlink" content-type="doi" xlink:type="simple">10.3897/zookeys.1017.57503.figure1</object-id><object-id xmlns:xlink="http://www.w3.org/1999/xlink" content-type="arpha" xlink:type="simple">EB4D5E0B-F1C5-559A-B118-AD2891B2D76F</object-id><label>Figure 1.</label><caption><p>Lateral (upper) and dorsal (lower) view of <italic><tp:taxon-name><tp:taxon-name-part taxon-name-part-type="genus" reg="Leptobotia">L.</tp:taxon-name-part> <tp:taxon-name-part taxon-name-part-type="species" reg="citrauratea">citrauratea</tp:taxon-name-part></tp:taxon-name></italic> for freshly-caught specimens <bold>a</bold><named-content xmlns:xlink="http://www.w3.org/1999/xlink" content-type="dwc:institutional_code" xlink:type="simple">IHB</named-content> 2017100265, topotype, 53.0 mm <abbrev xmlns:xlink="http://www.w3.org/1999/xlink" xlink:title="standard length" id="ABBRID0EXOCI" xlink:type="simple">SL</abbrev>, China, Hunan Province, Yiyang City, Nanxian County, Dongting Lake <bold>b</bold><named-content xmlns:xlink="http://www.w3.org/1999/xlink" content-type="dwc:institutional_code" xlink:type="simple">IHB</named-content> 2017056850, 38.1 mm <abbrev xmlns:xlink="http://www.w3.org/1999/xlink" xlink:title="standard length" id="ABBRID0EFPCI" xlink:type="simple">SL</abbrev>, China, Jiangxi Province, Nanchang City, Gan-Jiang <bold>c</bold> AMNH 8402, holotype, 50 mm <abbrev xmlns:xlink="http://www.w3.org/1999/xlink" xlink:title="standard length" id="ABBRID0ELPCI" xlink:type="simple">SL</abbrev>, China, Hunan Province, Dungting (presently Dongting) Lake (photos by Department of Ichthyology, American Museum of Natural History).</p></caption><graphic xmlns:xlink="http://www.w3.org/1999/xlink" xlink:href="zookeys-1017-089-g001.jpg" position="float" orientation="portrait" xlink:type="simple" id="oo_509156.jpg"><uri content-type="original_file" xlink:type="simple">https://binary.pensoft.net/fig/509156</uri></graphic></fig><table-wrap id="T2" position="float" orientation="portrait"><label>Table 2.</label><caption><p>Major diagnostic characters amongst three species with a continuous or discontinuous orange line along the dorsal mid-line of the back. Data utilised for <italic><tp:taxon-name><tp:taxon-name-part taxon-name-part-type="genus" reg="Leptobotia">L.</tp:taxon-name-part> <tp:taxon-name-part taxon-name-part-type="species" reg="micra">micra</tp:taxon-name-part></tp:taxon-name></italic> are from Bohlen and Šlechtov (2017).</p></caption><table id="TID0EFHBG" rules="all"><tbody><tr><th rowspan="1" colspan="1">Character</th><th rowspan="1" colspan="1"><italic><tp:taxon-name><tp:taxon-name-part taxon-name-part-type="genus" reg="Leptobotia">L.</tp:taxon-name-part> <tp:taxon-name-part taxon-name-part-type="species" reg="brachycephala">brachycephala</tp:taxon-name-part></tp:taxon-name></italic> sp.nov. (n = 22)</th><th rowspan="1" colspan="1"><italic><tp:taxon-name><tp:taxon-name-part taxon-name-part-type="genus" reg="Leptobotia">L.</tp:taxon-name-part> <tp:taxon-name-part taxon-name-part-type="species" reg="citrauratea">citrauratea</tp:taxon-name-part></tp:taxon-name></italic> (n = 29)</th><th rowspan="1" colspan="1"><italic><tp:taxon-name><tp:taxon-name-part taxon-name-part-type="genus" reg="Leptobotia">L.</tp:taxon-name-part> <tp:taxon-name-part taxon-name-part-type="species" reg="micra">micra</tp:taxon-name-part></tp:taxon-name></italic> (n = 5)</th></tr><tr><td rowspan="1" colspan="1">Colour on the back of body</td><td rowspan="1" colspan="1">A continuous or discontinuous orange line along dorsal mid-line</td><td rowspan="1" colspan="1">A row of rounded orange spots along the dorsal mid-line</td><td rowspan="1" colspan="1">A row of rounded orange spots along the dorsal mid-line</td></tr><tr><td rowspan="1" colspan="1">Dorsal-fin origin</td><td rowspan="1" colspan="1">Slightly posterior to pelvic–fin insertion</td><td rowspan="1" colspan="1">Slightly anterior to or superior to pelvic–fin insertion</td><td rowspan="1" colspan="1">Slightly posterior to or superior to pelvic–fin insertion</td></tr><tr><td rowspan="1" colspan="1">Caudal-fin shape</td><td rowspan="1" colspan="1">Emarginate with rounded lobes; median rays 1.2–1.5 times as long as upper lobe.</td><td rowspan="1" colspan="1">Strongly forked, with broadly pointed lobes; median rays 1.7–2.3 times as long as upper lobe.</td><td rowspan="1" colspan="1">Moderately forked, with broadly pointed lobes; median rays 1.3–1.4 times as long as upper lobe.</td></tr><tr><td rowspan="1" colspan="1">Predorsal length</td><td rowspan="1" colspan="1">49.9–54.7</td><td rowspan="1" colspan="1">51.4–56.3</td><td rowspan="1" colspan="1">58.1–59.0</td></tr><tr><td rowspan="1" colspan="1">Body depth (% <abbrev xmlns:xlink="http://www.w3.org/1999/xlink" xlink:title="standard length" id="ABBRID0ET5AE" xlink:type="simple">SL</abbrev>)</td><td rowspan="1" colspan="1">11.1–15.8</td><td rowspan="1" colspan="1">14.8–19.2</td><td rowspan="1" colspan="1">15.3–18.3</td></tr><tr><td rowspan="1" colspan="1">Head length (% <abbrev xmlns:xlink="http://www.w3.org/1999/xlink" xlink:title="standard length" id="ABBRID0EF6AE" xlink:type="simple">SL</abbrev>)</td><td rowspan="1" colspan="1">18.4–22.8</td><td rowspan="1" colspan="1">22.5–26.8</td><td rowspan="1" colspan="1">23.6–25.9</td></tr><tr><td rowspan="1" colspan="1">Upper caudal-lobe length (% <abbrev xmlns:xlink="http://www.w3.org/1999/xlink" xlink:title="standard length" id="ABBRID0EX6AE" xlink:type="simple">SL</abbrev>)</td><td rowspan="1" colspan="1">15.2–20.8</td><td rowspan="1" colspan="1">23.6–26.9</td><td rowspan="1" colspan="1">18.7–23.9</td></tr><tr><td rowspan="1" colspan="1">Caudal-peduncle length (% <abbrev xmlns:xlink="http://www.w3.org/1999/xlink" xlink:title="standard length" id="ABBRID0EKAAG" xlink:type="simple">SL</abbrev>)</td><td rowspan="1" colspan="1">14.6–20.0</td><td rowspan="1" colspan="1">12.1–15.8</td><td rowspan="1" colspan="1">11.8–13.5</td></tr><tr><td rowspan="1" colspan="1">Dorsal-fin length (% <abbrev xmlns:xlink="http://www.w3.org/1999/xlink" xlink:title="standard length" id="ABBRID0E3AAG" xlink:type="simple">SL</abbrev>)</td><td rowspan="1" colspan="1">9.0–11.6</td><td rowspan="1" colspan="1">13.7–18.0</td><td rowspan="1" colspan="1">11.0–14.6</td></tr><tr><td rowspan="1" colspan="1">Anal-fin length (% <abbrev xmlns:xlink="http://www.w3.org/1999/xlink" xlink:title="standard length" id="ABBRID0EOBAG" xlink:type="simple">SL</abbrev>)</td><td rowspan="1" colspan="1">8.1–11.4</td><td rowspan="1" colspan="1">13.0–17.7</td><td rowspan="1" colspan="1">15.3–16.8</td></tr></tbody></table></table-wrap><fig id="F2" position="float" orientation="portrait"><object-id xmlns:xlink="http://www.w3.org/1999/xlink" content-type="doi" xlink:type="simple">10.3897/zookeys.1017.57503.figure2</object-id><object-id xmlns:xlink="http://www.w3.org/1999/xlink" content-type="arpha" xlink:type="simple">C3A5C686-5FD5-518F-BE85-BD5883C7D3FA</object-id><label>Figure 2.</label><caption><p>Relationship between body depth and <abbrev xmlns:xlink="http://www.w3.org/1999/xlink" xlink:title="standard length" id="ABBRID0EIUCI" xlink:type="simple">SL</abbrev> (<bold>a</bold>), between head length and <abbrev xmlns:xlink="http://www.w3.org/1999/xlink" xlink:title="standard length" id="ABBRID0EOUCI" xlink:type="simple">SL</abbrev> (<bold>b</bold>), between caudal-peduncle length and <abbrev xmlns:xlink="http://www.w3.org/1999/xlink" xlink:title="standard length" id="ABBRID0EUUCI" xlink:type="simple">SL</abbrev> (<bold>c</bold>) and between pectoral-fin length and <abbrev xmlns:xlink="http://www.w3.org/1999/xlink" xlink:title="standard length" id="ABBRID0E1UCI" xlink:type="simple">SL</abbrev> (<bold>d</bold>) for two closely-related species: <italic><tp:taxon-name><tp:taxon-name-part taxon-name-part-type="genus" reg="Leptobotia">L.</tp:taxon-name-part> <tp:taxon-name-part taxon-name-part-type="species" reg="brachycephala">brachycephala</tp:taxon-name-part></tp:taxon-name></italic> (gray triangle) and <italic><tp:taxon-name><tp:taxon-name-part taxon-name-part-type="genus" reg="Leptobotia">L.</tp:taxon-name-part> <tp:taxon-name-part taxon-name-part-type="species" reg="citrauratea">citrauratea</tp:taxon-name-part></tp:taxon-name></italic> (light blue diamond).</p></caption><graphic xmlns:xlink="http://www.w3.org/1999/xlink" xlink:href="zookeys-1017-089-g002.jpg" position="float" orientation="portrait" xlink:type="simple" id="oo_509157.jpg"><uri content-type="original_file" xlink:type="simple">https://binary.pensoft.net/fig/509157</uri></graphic></fig><table-wrap id="T1" position="float" orientation="portrait"><label>Table 1.</label><caption><p>Morphometric measurements for three species of <italic><tp:taxon-name><tp:taxon-name-part taxon-name-part-type="genus" reg="Leptobotia">Leptobotia</tp:taxon-name-part></tp:taxon-name></italic>: <italic><tp:taxon-name><tp:taxon-name-part taxon-name-part-type="genus" reg="Leptobotia">L.</tp:taxon-name-part> <tp:taxon-name-part taxon-name-part-type="species" reg="citrauratea">citrauratea</tp:taxon-name-part></tp:taxon-name></italic>, <italic><tp:taxon-name><tp:taxon-name-part taxon-name-part-type="genus" reg="Leptobotia">L.</tp:taxon-name-part> <tp:taxon-name-part taxon-name-part-type="species" reg="elongata">elongata</tp:taxon-name-part></tp:taxon-name></italic> and <italic><tp:taxon-name><tp:taxon-name-part taxon-name-part-type="genus" reg="Leptobotia">L.</tp:taxon-name-part> <tp:taxon-name-part taxon-name-part-type="species" reg="brachycephala">brachycephala</tp:taxon-name-part></tp:taxon-name></italic>.</p></caption><table id="TID0EY6AE" rules="all"><tbody><tr><th rowspan="3" colspan="1"/><th rowspan="1" colspan="5">
                <italic><tp:taxon-name><tp:taxon-name-part taxon-name-part-type="genus" reg="Leptobotia">L.</tp:taxon-name-part> <tp:taxon-name-part taxon-name-part-type="species" reg="citrauratea">citrauratea</tp:taxon-name-part></tp:taxon-name></italic>
              </th><th rowspan="1" colspan="2">
                <italic><tp:taxon-name><tp:taxon-name-part taxon-name-part-type="genus" reg="Leptobotia">L.</tp:taxon-name-part> <tp:taxon-name-part taxon-name-part-type="species" reg="elongata">elongata</tp:taxon-name-part></tp:taxon-name></italic>
              </th><th rowspan="1" colspan="3"><italic><tp:taxon-name><tp:taxon-name-part taxon-name-part-type="genus" reg="Leptobotia">L.</tp:taxon-name-part> <tp:taxon-name-part taxon-name-part-type="species" reg="brachycephala">brachycephala</tp:taxon-name-part></tp:taxon-name></italic> sp. nov.</th></tr><tr><th rowspan="1" colspan="3">Dongting Lake (n = 17)</th><th rowspan="1" colspan="2">Poyang Lake (n = 12)</th><th rowspan="1" colspan="2">Chang-Jiang (n = 22)</th><th rowspan="2" colspan="1">Holotype</th><th rowspan="1" colspan="2">Paratypes (n = 21)</th></tr><tr><th rowspan="1" colspan="3">Range Mean±SD</th><th rowspan="1" colspan="2">Range Mean±SD</th><th rowspan="1" colspan="2">Range Mean±SD</th><th rowspan="1" colspan="1">Range</th><th rowspan="1" colspan="1">Mean±SD</th></tr><tr><th rowspan="1" colspan="1"><abbrev xmlns:xlink="http://www.w3.org/1999/xlink" xlink:title="standard length" id="ABBRID0EPBAE" xlink:type="simple">SL</abbrev> (mm)</th><th rowspan="1" colspan="2">47.0–65.3</th><th rowspan="1" colspan="1">52.9±4.2</th><th rowspan="1" colspan="1">33.3–42.7</th><th rowspan="1" colspan="1">37.5±2.6</th><th rowspan="1" colspan="1">97.8–272.0</th><th rowspan="1" colspan="1">180.2±52.1</th><th rowspan="1" colspan="1">63.9</th><th rowspan="1" colspan="1">43.7–66.8</th><th rowspan="1" colspan="1">56.1±5.7</th></tr><tr><td rowspan="1" colspan="11">
                <bold>Morphometric data</bold>
              </td></tr><tr><td rowspan="1" colspan="11">% <bold>of <abbrev xmlns:xlink="http://www.w3.org/1999/xlink" xlink:title="standard length" id="ABBRID0E3CAE" xlink:type="simple">SL</abbrev></bold></td></tr><tr><td rowspan="1" colspan="1">Body depth</td><td rowspan="1" colspan="2">14.8–18.8</td><td rowspan="1" colspan="1">16.7±1.4</td><td rowspan="1" colspan="1">15.7–19.2</td><td rowspan="1" colspan="1">17.2±1.0</td><td rowspan="1" colspan="1">17.3–23.7</td><td rowspan="1" colspan="1">20.0±1.7</td><td rowspan="1" colspan="1">12.9</td><td rowspan="1" colspan="1">11.1–15.8</td><td rowspan="1" colspan="1">12.8±1.1</td></tr><tr><td rowspan="1" colspan="1">Body width at dorsal origin</td><td rowspan="1" colspan="2">8.7–12.5</td><td rowspan="1" colspan="1">10.5±1.1</td><td rowspan="1" colspan="1">9.7–12.4</td><td rowspan="1" colspan="1">11.4±0.8</td><td rowspan="1" colspan="1">8.3–14.9</td><td rowspan="1" colspan="1">11.4±1.5</td><td rowspan="1" colspan="1">7.6</td><td rowspan="1" colspan="1">6.3–9.7</td><td rowspan="1" colspan="1">8.3±0.9</td></tr><tr><td rowspan="1" colspan="1">Head length</td><td rowspan="1" colspan="2">22.5–25.6</td><td rowspan="1" colspan="1">24.2±0.8</td><td rowspan="1" colspan="1">23.8–26.8</td><td rowspan="1" colspan="1">25.4±0.8</td><td rowspan="1" colspan="1">24.4–31.4</td><td rowspan="1" colspan="1">27.8±1.8</td><td rowspan="1" colspan="1">19.9</td><td rowspan="1" colspan="1">18.4–22.8</td><td rowspan="1" colspan="1">20.6±1.1</td></tr><tr><td rowspan="1" colspan="1">Dorsal-fin length</td><td rowspan="1" colspan="2">14.9–18.0</td><td rowspan="1" colspan="1">16.9±0.9</td><td rowspan="1" colspan="1">13.7–16.8</td><td rowspan="1" colspan="1">14.9±1.0</td><td rowspan="1" colspan="1">16.3–22.0</td><td rowspan="1" colspan="1">18.7±1.6</td><td rowspan="1" colspan="1">10.6</td><td rowspan="1" colspan="1">9.0–11.6</td><td rowspan="1" colspan="1">10.3±0.7</td></tr><tr><td rowspan="1" colspan="1">Pectoral-fin length</td><td rowspan="1" colspan="2">14.8–21.1</td><td rowspan="1" colspan="1">17.0±2.0</td><td rowspan="1" colspan="1">13.8–17.5</td><td rowspan="1" colspan="1">15.6±1.0</td><td rowspan="1" colspan="1">14.4–18.2</td><td rowspan="1" colspan="1">16.8±0.9</td><td rowspan="1" colspan="1">12.8</td><td rowspan="1" colspan="1">9.6–14.2</td><td rowspan="1" colspan="1">11.9±1.1</td></tr><tr><td rowspan="1" colspan="1">Pelvic-fin length</td><td rowspan="1" colspan="2">12.7–16.9</td><td rowspan="1" colspan="1">13.7±1.1</td><td rowspan="1" colspan="1">12.1–14.3</td><td rowspan="1" colspan="1">13.3±0.6</td><td rowspan="1" colspan="1">13.3–16.3</td><td rowspan="1" colspan="1">14.9±0.7</td><td rowspan="1" colspan="1">10.2</td><td rowspan="1" colspan="1">9.1–12.6</td><td rowspan="1" colspan="1">10.6±0.9</td></tr><tr><td rowspan="1" colspan="1">Anal-fin length</td><td rowspan="1" colspan="2">14.7–17.7</td><td rowspan="1" colspan="1">16.3±0.8</td><td rowspan="1" colspan="1">13.0–15.9</td><td rowspan="1" colspan="1">14.2±0.9</td><td rowspan="1" colspan="1">15.8–20.2</td><td rowspan="1" colspan="1">18.0±1.2</td><td rowspan="1" colspan="1">9.3</td><td rowspan="1" colspan="1">8.1–11.4</td><td rowspan="1" colspan="1">10.0±0.8</td></tr><tr><td rowspan="1" colspan="1">Upper caudal-lobe length</td><td rowspan="1" colspan="2">23.6–26.9</td><td rowspan="1" colspan="1">25.5±0.9</td><td rowspan="1" colspan="1">23.6–26.7</td><td rowspan="1" colspan="1">25.1±1.0</td><td rowspan="1" colspan="1">23.1–30.0</td><td rowspan="1" colspan="1">25.9±2.1</td><td rowspan="1" colspan="1">18.4</td><td rowspan="1" colspan="1">15.2–20.8</td><td rowspan="1" colspan="1">17.9±1.5</td></tr><tr><td rowspan="1" colspan="1">Median caudal-ray length</td><td rowspan="1" colspan="2">11.5–13.7</td><td rowspan="1" colspan="1">12.4±0.6</td><td rowspan="1" colspan="1">13.2–15.0</td><td rowspan="1" colspan="1">14.2±0.5</td><td rowspan="1" colspan="1">9.6–13.1</td><td rowspan="1" colspan="1">10.7±1.0</td><td rowspan="1" colspan="1">13.0</td><td rowspan="1" colspan="1">11.5–15.0</td><td rowspan="1" colspan="1">13.0±0.9</td></tr><tr><td rowspan="1" colspan="1">Caudal-peduncle length</td><td rowspan="1" colspan="2">12.1–15.8</td><td rowspan="1" colspan="1">13.9±0.9</td><td rowspan="1" colspan="1">12.5–14.2</td><td rowspan="1" colspan="1">13.3±0.5</td><td rowspan="1" colspan="1">13.8–17.1</td><td rowspan="1" colspan="1">15.5±0.9</td><td rowspan="1" colspan="1">17.3</td><td rowspan="1" colspan="1">14.6–20.0</td><td rowspan="1" colspan="1">17.7±1.6</td></tr><tr><td rowspan="1" colspan="1">Caudal-peduncle depth</td><td rowspan="1" colspan="2">10.4–12.9</td><td rowspan="1" colspan="1">11.6±0.7</td><td rowspan="1" colspan="1">11.3–13.5</td><td rowspan="1" colspan="1">12.3±0.7</td><td rowspan="1" colspan="1">10.9–13.8</td><td rowspan="1" colspan="1">12.1±0.7</td><td rowspan="1" colspan="1">11.5</td><td rowspan="1" colspan="1">10.3–14.4</td><td rowspan="1" colspan="1">11.7±1.1</td></tr><tr><td rowspan="1" colspan="1">Caudal-peduncle width</td><td rowspan="1" colspan="2">2.1–3.9</td><td rowspan="1" colspan="1">2.9±0.7</td><td rowspan="1" colspan="1">3.2–4.2</td><td rowspan="1" colspan="1">3.7±0.3</td><td rowspan="1" colspan="1">2.6–4.8</td><td rowspan="1" colspan="1">3.6±0.6</td><td rowspan="1" colspan="1">2.8</td><td rowspan="1" colspan="1">1.7–4.3</td><td rowspan="1" colspan="1">3.1±0.8</td></tr><tr><td rowspan="1" colspan="1">Predorsal length</td><td rowspan="1" colspan="2">51.4–56.3</td><td rowspan="1" colspan="1">54.0±1.2</td><td rowspan="1" colspan="1">52.8–55.3</td><td rowspan="1" colspan="1">53.9±0.7</td><td rowspan="1" colspan="1">54.5–58.8</td><td rowspan="1" colspan="1">56.5±1.2</td><td rowspan="1" colspan="1">51.7</td><td rowspan="1" colspan="1">49.9–54.7</td><td rowspan="1" colspan="1">52.7±1.6</td></tr><tr><td rowspan="1" colspan="1">Prepectoral length</td><td rowspan="1" colspan="2">21.7–26.8</td><td rowspan="1" colspan="1">23.7±1.1</td><td rowspan="1" colspan="1">23.4–25.5</td><td rowspan="1" colspan="1">24.5±0.6</td><td rowspan="1" colspan="1">25.1–31.6</td><td rowspan="1" colspan="1">28.3±1.8</td><td rowspan="1" colspan="1">19.7</td><td rowspan="1" colspan="1">18.9–23.4</td><td rowspan="1" colspan="1">20.5±1.1</td></tr><tr><td rowspan="1" colspan="1">Prepelvic length</td><td rowspan="1" colspan="2">53.2–59.0</td><td rowspan="1" colspan="1">56.5±1.7</td><td rowspan="1" colspan="1">52.3–56.0</td><td rowspan="1" colspan="1">54.4±1.2</td><td rowspan="1" colspan="1">56.0–61.5</td><td rowspan="1" colspan="1">57.8±1.6</td><td rowspan="1" colspan="1">49.2</td><td rowspan="1" colspan="1">47.9–53.1</td><td rowspan="1" colspan="1">50.9±1.5</td></tr><tr><td rowspan="1" colspan="1">Preanal length</td><td rowspan="1" colspan="2">76.7–81.4</td><td rowspan="1" colspan="1">79.0±1.3</td><td rowspan="1" colspan="1">75.0–81.3</td><td rowspan="1" colspan="1">78.1±1.6</td><td rowspan="1" colspan="1">75.9–79.8</td><td rowspan="1" colspan="1">77.4±1.1</td><td rowspan="1" colspan="1">74.6</td><td rowspan="1" colspan="1">70.2–76.9</td><td rowspan="1" colspan="1">73.8±1.6</td></tr><tr><td rowspan="1" colspan="1">Vent to anal distance</td><td rowspan="1" colspan="2">6.8–10.3</td><td rowspan="1" colspan="1">8.9±0.9</td><td rowspan="1" colspan="1">6.7–8.3</td><td rowspan="1" colspan="1">7.5±0.6</td><td rowspan="1" colspan="1">6.1–10.1</td><td rowspan="1" colspan="1">8.4±1.1</td><td rowspan="1" colspan="1">10.4</td><td rowspan="1" colspan="1">7.4–10.7</td><td rowspan="1" colspan="1">9.3±0.9</td></tr><tr><td rowspan="1" colspan="1">Pelvic to anal distance</td><td rowspan="1" colspan="2">19.9–25.7</td><td rowspan="1" colspan="1">22.9±1.8</td><td rowspan="1" colspan="1">20.2–23.6</td><td rowspan="1" colspan="1">21.4±1.1</td><td rowspan="1" colspan="1">16.5–23.0</td><td rowspan="1" colspan="1">19.3±1.5</td><td rowspan="1" colspan="1">24.4</td><td rowspan="1" colspan="1">20.3–24.6</td><td rowspan="1" colspan="1">22.0±1.3</td></tr><tr><td rowspan="1" colspan="11">% <bold>of <abbrev xmlns:xlink="http://www.w3.org/1999/xlink" xlink:title="head length" id="ABBRID0EUUAE" xlink:type="simple">HL</abbrev></bold></td></tr><tr><td rowspan="1" colspan="1">Head depth at nape</td><td rowspan="1" colspan="1">56.4–63.1</td><td rowspan="1" colspan="2">59.3±1.6</td><td rowspan="1" colspan="1">55.0–62.8</td><td rowspan="1" colspan="1">58.8±2.0</td><td rowspan="1" colspan="1">53.6–64.2</td><td rowspan="1" colspan="1">57.4±2.8</td><td rowspan="1" colspan="1">51.8</td><td rowspan="1" colspan="1">49.0–56.8</td><td rowspan="1" colspan="1">52.8±2.6</td></tr><tr><td rowspan="1" colspan="1">Head depth at eye</td><td rowspan="1" colspan="1">42.3–48.4</td><td rowspan="1" colspan="2">45.8±2.1</td><td rowspan="1" colspan="1">43.6–49.7</td><td rowspan="1" colspan="1">47.0±1.8</td><td rowspan="1" colspan="1">40.5–48.5</td><td rowspan="1" colspan="1">43.7±2.1</td><td rowspan="1" colspan="1">38.6</td><td rowspan="1" colspan="1">37.7–45.8</td><td rowspan="1" colspan="1">41.8±2.7</td></tr><tr><td rowspan="1" colspan="1">Snout length</td><td rowspan="1" colspan="1">35.4–43.9</td><td rowspan="1" colspan="2">39.6±2.3</td><td rowspan="1" colspan="1">35.1–42.5</td><td rowspan="1" colspan="1">38.4±2.0</td><td rowspan="1" colspan="1">35.7–42.6</td><td rowspan="1" colspan="1">38.4±2.1</td><td rowspan="1" colspan="1">36.2</td><td rowspan="1" colspan="1">35.6–41.8</td><td rowspan="1" colspan="1">38.2±2.3</td></tr><tr><td rowspan="1" colspan="1">Postorbital head length</td><td rowspan="1" colspan="1">48.5–54.8</td><td rowspan="1" colspan="2">51.6–2.0</td><td rowspan="1" colspan="1">50.8–55.2</td><td rowspan="1" colspan="1">52.5±1.6</td><td rowspan="1" colspan="1">54.5–61.9</td><td rowspan="1" colspan="1">57.8±1.9</td><td rowspan="1" colspan="1">55.2</td><td rowspan="1" colspan="1">52.4–60.0</td><td rowspan="1" colspan="1">56.2–2.6</td></tr><tr><td rowspan="1" colspan="1">Eye diameter</td><td rowspan="1" colspan="1">9.2–12.1</td><td rowspan="1" colspan="2">10.3±1.0</td><td rowspan="1" colspan="1">9.3–10.8</td><td rowspan="1" colspan="1">10.0±0.5</td><td rowspan="1" colspan="1">4.2–8.4</td><td rowspan="1" colspan="1">6.0±1.1</td><td rowspan="1" colspan="1">11.4</td><td rowspan="1" colspan="1">9.1–12.2</td><td rowspan="1" colspan="1">10.4±0.9</td></tr><tr><td rowspan="1" colspan="1">Interorbital width</td><td rowspan="1" colspan="1">14.5–22.8</td><td rowspan="1" colspan="2">17.3±2.4</td><td rowspan="1" colspan="1">16.1–19.6</td><td rowspan="1" colspan="1">17.7±1.1</td><td rowspan="1" colspan="1">12.3–17.7</td><td rowspan="1" colspan="1">14.8±1.5</td><td rowspan="1" colspan="1">17.2</td><td rowspan="1" colspan="1">11.7–17.8</td><td rowspan="1" colspan="1">15.1±2.1</td></tr></tbody></table></table-wrap><fig id="F3" position="float" orientation="portrait"><object-id xmlns:xlink="http://www.w3.org/1999/xlink" content-type="doi" xlink:type="simple">10.3897/zookeys.1017.57503.figure3</object-id><object-id xmlns:xlink="http://www.w3.org/1999/xlink" content-type="arpha" xlink:type="simple">13A74EFF-EA03-5F10-90BF-E1638AC3DDE8</object-id><label>Figure 3.</label><caption><p>Collection localities of <italic><tp:taxon-name><tp:taxon-name-part taxon-name-part-type="genus" reg="Leptobotia">L.</tp:taxon-name-part> <tp:taxon-name-part taxon-name-part-type="species" reg="brachycephala">brachycephala</tp:taxon-name-part></tp:taxon-name></italic> (dark blue star) and <italic><tp:taxon-name><tp:taxon-name-part taxon-name-part-type="genus" reg="Leptobotia">L.</tp:taxon-name-part> <tp:taxon-name-part taxon-name-part-type="species" reg="citrauratea">citrauratea</tp:taxon-name-part></tp:taxon-name></italic> (light green dot).</p></caption><graphic xmlns:xlink="http://www.w3.org/1999/xlink" xlink:href="zookeys-1017-089-g003.jpg" position="float" orientation="portrait" xlink:type="simple" id="oo_509158.jpg"><uri content-type="original_file" xlink:type="simple">https://binary.pensoft.net/fig/509158</uri></graphic></fig><table-wrap id="T3" position="float" orientation="portrait"><label>Table 3.</label><caption><p>Species included in this analysis with specimen voucher, sampling location and basin, haplotype and GenBank accession number; the haplotype with * means downloaded from GenBank.</p></caption><table id="TID0EBSBG" rules="all"><tbody><tr><th rowspan="1" colspan="1">Species</th><th rowspan="1" colspan="1">Specimen voucher</th><th rowspan="1" colspan="1">Sampling location</th><th rowspan="1" colspan="1">Basin</th><th rowspan="1" colspan="1">Haplotype</th><th rowspan="1" colspan="1">GenBank no.</th><th rowspan="1" colspan="1">Source</th></tr><tr><td rowspan="1" colspan="1">
                <italic><tp:taxon-name><tp:taxon-name-part taxon-name-part-type="genus" reg="Leptobotia">L.</tp:taxon-name-part> <tp:taxon-name-part taxon-name-part-type="species" reg="brachycephala">brachycephala</tp:taxon-name-part></tp:taxon-name></italic>
              </td><td rowspan="1" colspan="1">201909034355</td><td rowspan="1" colspan="1">Wenzhou, Zhejiang Prov.</td><td rowspan="1" colspan="1">Ou-Jiang</td><td rowspan="1" colspan="1">H1</td><td rowspan="1" colspan="1">
                <ext-link xmlns:xlink="http://www.w3.org/1999/xlink" ext-link-type="gen" xlink:href="MT747394" xlink:type="simple">MT747394</ext-link>
              </td><td rowspan="1" colspan="1">This study</td></tr><tr><td rowspan="1" colspan="1">
                <italic><tp:taxon-name><tp:taxon-name-part taxon-name-part-type="genus" reg="Leptobotia">L.</tp:taxon-name-part> <tp:taxon-name-part taxon-name-part-type="species" reg="brachycephala">brachycephala</tp:taxon-name-part></tp:taxon-name></italic>
              </td><td rowspan="1" colspan="1">201909034354</td><td rowspan="1" colspan="1">Wenzhou, Zhejiang Prov.</td><td rowspan="1" colspan="1">Ou-Jiang</td><td rowspan="1" colspan="1">H1</td><td rowspan="1" colspan="1">
                <ext-link xmlns:xlink="http://www.w3.org/1999/xlink" ext-link-type="gen" xlink:href="MT747394" xlink:type="simple">MT747394</ext-link>
              </td><td rowspan="1" colspan="1">This study</td></tr><tr><td rowspan="1" colspan="1">
                <italic><tp:taxon-name><tp:taxon-name-part taxon-name-part-type="genus" reg="Leptobotia">L.</tp:taxon-name-part> <tp:taxon-name-part taxon-name-part-type="species" reg="brachycephala">brachycephala</tp:taxon-name-part></tp:taxon-name></italic>
              </td><td rowspan="1" colspan="1">201909034353</td><td rowspan="1" colspan="1">Wenzhou, Zhejiang Prov.</td><td rowspan="1" colspan="1">Ou-Jiang</td><td rowspan="1" colspan="1">H1</td><td rowspan="1" colspan="1">
                <ext-link xmlns:xlink="http://www.w3.org/1999/xlink" ext-link-type="gen" xlink:href="MT747394" xlink:type="simple">MT747394</ext-link>
              </td><td rowspan="1" colspan="1">This study</td></tr><tr><td rowspan="1" colspan="1">
                <italic><tp:taxon-name><tp:taxon-name-part taxon-name-part-type="genus" reg="Leptobotia">L.</tp:taxon-name-part> <tp:taxon-name-part taxon-name-part-type="species" reg="brachycephala">brachycephala</tp:taxon-name-part></tp:taxon-name></italic>
              </td><td rowspan="1" colspan="1">201909034352</td><td rowspan="1" colspan="1">Wenzhou, Zhejiang Prov.</td><td rowspan="1" colspan="1">Ou-Jiang</td><td rowspan="1" colspan="1">H1</td><td rowspan="1" colspan="1">
                <ext-link xmlns:xlink="http://www.w3.org/1999/xlink" ext-link-type="gen" xlink:href="MT747394" xlink:type="simple">MT747394</ext-link>
              </td><td rowspan="1" colspan="1">This study</td></tr><tr><td rowspan="1" colspan="1">
                <italic><tp:taxon-name><tp:taxon-name-part taxon-name-part-type="genus" reg="Leptobotia">L.</tp:taxon-name-part> <tp:taxon-name-part taxon-name-part-type="species" reg="brachycephala">brachycephala</tp:taxon-name-part></tp:taxon-name></italic>
              </td><td rowspan="1" colspan="1">IHB2017056869</td><td rowspan="1" colspan="1">Quzhou, Zhejiang Prov.</td><td rowspan="1" colspan="1">Qu-Jiang</td><td rowspan="1" colspan="1">H1</td><td rowspan="1" colspan="1">
                <ext-link xmlns:xlink="http://www.w3.org/1999/xlink" ext-link-type="gen" xlink:href="MT747394" xlink:type="simple">MT747394</ext-link>
              </td><td rowspan="1" colspan="1">This study</td></tr><tr><td rowspan="1" colspan="1">
                <italic><tp:taxon-name><tp:taxon-name-part taxon-name-part-type="genus" reg="Leptobotia">L.</tp:taxon-name-part> <tp:taxon-name-part taxon-name-part-type="species" reg="brachycephala">brachycephala</tp:taxon-name-part></tp:taxon-name></italic>
              </td><td rowspan="1" colspan="1">IHB2017056870</td><td rowspan="1" colspan="1">Quzhou, Zhejiang Prov.</td><td rowspan="1" colspan="1">Qu-Jiang</td><td rowspan="1" colspan="1">H1</td><td rowspan="1" colspan="1">
                <ext-link xmlns:xlink="http://www.w3.org/1999/xlink" ext-link-type="gen" xlink:href="MT747394" xlink:type="simple">MT747394</ext-link>
              </td><td rowspan="1" colspan="1">This study</td></tr><tr><td rowspan="1" colspan="1">
                <italic><tp:taxon-name><tp:taxon-name-part taxon-name-part-type="genus" reg="Leptobotia">L.</tp:taxon-name-part> <tp:taxon-name-part taxon-name-part-type="species" reg="brachycephala">brachycephala</tp:taxon-name-part></tp:taxon-name></italic>
              </td><td rowspan="1" colspan="1">IHB2017056871</td><td rowspan="1" colspan="1">Quzhou, Zhejiang Prov.</td><td rowspan="1" colspan="1">Qu-Jiang</td><td rowspan="1" colspan="1">H1</td><td rowspan="1" colspan="1">
                <ext-link xmlns:xlink="http://www.w3.org/1999/xlink" ext-link-type="gen" xlink:href="MT747394" xlink:type="simple">MT747394</ext-link>
              </td><td rowspan="1" colspan="1">This study</td></tr><tr><td rowspan="1" colspan="1">
                <italic><tp:taxon-name><tp:taxon-name-part taxon-name-part-type="genus" reg="Leptobotia">L.</tp:taxon-name-part> <tp:taxon-name-part taxon-name-part-type="species" reg="brachycephala">brachycephala</tp:taxon-name-part></tp:taxon-name></italic>
              </td><td rowspan="1" colspan="1">IHB20181010544</td><td rowspan="1" colspan="1">Qingtian, Zhejiang Prov.</td><td rowspan="1" colspan="1">Ou-Jiang</td><td rowspan="1" colspan="1">H1</td><td rowspan="1" colspan="1">
                <ext-link xmlns:xlink="http://www.w3.org/1999/xlink" ext-link-type="gen" xlink:href="MT747394" xlink:type="simple">MT747394</ext-link>
              </td><td rowspan="1" colspan="1">This study</td></tr><tr><td rowspan="1" colspan="1">
                <italic><tp:taxon-name><tp:taxon-name-part taxon-name-part-type="genus" reg="Leptobotia">L.</tp:taxon-name-part> <tp:taxon-name-part taxon-name-part-type="species" reg="brachycephala">brachycephala</tp:taxon-name-part></tp:taxon-name></italic>
              </td><td rowspan="1" colspan="1">201909034349</td><td rowspan="1" colspan="1">Wenzhou, Zhejiang Prov.</td><td rowspan="1" colspan="1">Ou-Jiang</td><td rowspan="1" colspan="1">H2</td><td rowspan="1" colspan="1">
                <ext-link xmlns:xlink="http://www.w3.org/1999/xlink" ext-link-type="gen" xlink:href="MT747395" xlink:type="simple">MT747395</ext-link>
              </td><td rowspan="1" colspan="1">This study</td></tr><tr><td rowspan="1" colspan="1">
                <italic><tp:taxon-name><tp:taxon-name-part taxon-name-part-type="genus" reg="Leptobotia">L.</tp:taxon-name-part> <tp:taxon-name-part taxon-name-part-type="species" reg="brachycephala">brachycephala</tp:taxon-name-part></tp:taxon-name></italic>
              </td><td rowspan="1" colspan="1">IHB20181010537</td><td rowspan="1" colspan="1">Qingtian, Zhejiang Prov.</td><td rowspan="1" colspan="1">Ou-Jiang</td><td rowspan="1" colspan="1">H3</td><td rowspan="1" colspan="1">
                <ext-link xmlns:xlink="http://www.w3.org/1999/xlink" ext-link-type="gen" xlink:href="MT747396" xlink:type="simple">MT747396</ext-link>
              </td><td rowspan="1" colspan="1">This study</td></tr><tr><td rowspan="1" colspan="1">
                <italic><tp:taxon-name><tp:taxon-name-part taxon-name-part-type="genus" reg="Leptobotia">L.</tp:taxon-name-part> <tp:taxon-name-part taxon-name-part-type="species" reg="tientainensis">tientainensis</tp:taxon-name-part></tp:taxon-name></italic>
              </td><td rowspan="1" colspan="1">IHB2017056861</td><td rowspan="1" colspan="1">Jingdezhen, Jiangxi Prov.</td><td rowspan="1" colspan="1">Rao-He</td><td rowspan="1" colspan="1">H1</td><td rowspan="1" colspan="1">
                <ext-link xmlns:xlink="http://www.w3.org/1999/xlink" ext-link-type="gen" xlink:href="MT747348" xlink:type="simple">MT747348</ext-link>
              </td><td rowspan="1" colspan="1">This study</td></tr><tr><td rowspan="1" colspan="1">
                <italic><tp:taxon-name><tp:taxon-name-part taxon-name-part-type="genus" reg="Leptobotia">L.</tp:taxon-name-part> <tp:taxon-name-part taxon-name-part-type="species" reg="tientainensis">tientainensis</tp:taxon-name-part></tp:taxon-name></italic>
              </td><td rowspan="1" colspan="1">IHB2017056836</td><td rowspan="1" colspan="1">Jingdezhen, Jiangxi Prov.</td><td rowspan="1" colspan="1">Rao-He</td><td rowspan="1" colspan="1">H1</td><td rowspan="1" colspan="1">
                <ext-link xmlns:xlink="http://www.w3.org/1999/xlink" ext-link-type="gen" xlink:href="MT747348" xlink:type="simple">MT747348</ext-link>
              </td><td rowspan="1" colspan="1">This study</td></tr><tr><td rowspan="1" colspan="1">
                <italic><tp:taxon-name><tp:taxon-name-part taxon-name-part-type="genus" reg="Leptobotia">L.</tp:taxon-name-part> <tp:taxon-name-part taxon-name-part-type="species" reg="tientainensis">tientainensis</tp:taxon-name-part></tp:taxon-name></italic>
              </td><td rowspan="1" colspan="1">IHB2017056835</td><td rowspan="1" colspan="1">Jingdezhen, Jiangxi Prov.</td><td rowspan="1" colspan="1">Rao-He</td><td rowspan="1" colspan="1">H1</td><td rowspan="1" colspan="1">
                <ext-link xmlns:xlink="http://www.w3.org/1999/xlink" ext-link-type="gen" xlink:href="MT747348" xlink:type="simple">MT747348</ext-link>
              </td><td rowspan="1" colspan="1">This study</td></tr><tr><td rowspan="1" colspan="1">
                <italic><tp:taxon-name><tp:taxon-name-part taxon-name-part-type="genus" reg="Leptobotia">L.</tp:taxon-name-part> <tp:taxon-name-part taxon-name-part-type="species" reg="tientainensis">tientainensis</tp:taxon-name-part></tp:taxon-name></italic>
              </td><td rowspan="1" colspan="1">IHB2017056834</td><td rowspan="1" colspan="1">Jingdezhen, Jiangxi Prov.</td><td rowspan="1" colspan="1">Rao-He</td><td rowspan="1" colspan="1">H1</td><td rowspan="1" colspan="1">
                <ext-link xmlns:xlink="http://www.w3.org/1999/xlink" ext-link-type="gen" xlink:href="MT747348" xlink:type="simple">MT747348</ext-link>
              </td><td rowspan="1" colspan="1">This study</td></tr><tr><td rowspan="1" colspan="1">
                <italic><tp:taxon-name><tp:taxon-name-part taxon-name-part-type="genus" reg="Leptobotia">L.</tp:taxon-name-part> <tp:taxon-name-part taxon-name-part-type="species" reg="tientainensis">tientainensis</tp:taxon-name-part></tp:taxon-name></italic>
              </td><td rowspan="1" colspan="1">IHB2017056833</td><td rowspan="1" colspan="1">Jingdezhen, Jiangxi Prov.</td><td rowspan="1" colspan="1">Rao-He</td><td rowspan="1" colspan="1">H1</td><td rowspan="1" colspan="1">
                <ext-link xmlns:xlink="http://www.w3.org/1999/xlink" ext-link-type="gen" xlink:href="MT747348" xlink:type="simple">MT747348</ext-link>
              </td><td rowspan="1" colspan="1">This study</td></tr><tr><td rowspan="1" colspan="1">
                <italic><tp:taxon-name><tp:taxon-name-part taxon-name-part-type="genus" reg="Leptobotia">L.</tp:taxon-name-part> <tp:taxon-name-part taxon-name-part-type="species" reg="tientainensis">tientainensis</tp:taxon-name-part></tp:taxon-name></italic>
              </td><td rowspan="1" colspan="1">201909034356</td><td rowspan="1" colspan="1">Linhai, Zhejiang Prov.</td><td rowspan="1" colspan="1">Ling-Jiang</td><td rowspan="1" colspan="1">H1</td><td rowspan="1" colspan="1">
                <ext-link xmlns:xlink="http://www.w3.org/1999/xlink" ext-link-type="gen" xlink:href="MT747348" xlink:type="simple">MT747348</ext-link>
              </td><td rowspan="1" colspan="1">This study</td></tr><tr><td rowspan="1" colspan="1">
                <italic><tp:taxon-name><tp:taxon-name-part taxon-name-part-type="genus" reg="Leptobotia">L.</tp:taxon-name-part> <tp:taxon-name-part taxon-name-part-type="species" reg="tchangi">tchangi</tp:taxon-name-part></tp:taxon-name></italic>
              </td><td rowspan="1" colspan="1">IHB2018099882</td><td rowspan="1" colspan="1">Shaoxing, Zhejiang Prov.</td><td rowspan="1" colspan="1">Cao'e-Jiang</td><td rowspan="1" colspan="1">H1</td><td rowspan="1" colspan="1">
                <ext-link xmlns:xlink="http://www.w3.org/1999/xlink" ext-link-type="gen" xlink:href="MT747349" xlink:type="simple">MT747349</ext-link>
              </td><td rowspan="1" colspan="1">This study</td></tr><tr><td rowspan="1" colspan="1">
                <italic><tp:taxon-name><tp:taxon-name-part taxon-name-part-type="genus" reg="Leptobotia">L.</tp:taxon-name-part> <tp:taxon-name-part taxon-name-part-type="species" reg="tchangi">tchangi</tp:taxon-name-part></tp:taxon-name></italic>
              </td><td rowspan="1" colspan="1">IHB2018099861</td><td rowspan="1" colspan="1">Shaoxing, Zhejiang Prov.</td><td rowspan="1" colspan="1">Cao'e-Jiang</td><td rowspan="1" colspan="1">H1</td><td rowspan="1" colspan="1">
                <ext-link xmlns:xlink="http://www.w3.org/1999/xlink" ext-link-type="gen" xlink:href="MT747349" xlink:type="simple">MT747349</ext-link>
              </td><td rowspan="1" colspan="1">This study</td></tr><tr><td rowspan="1" colspan="1">
                <italic><tp:taxon-name><tp:taxon-name-part taxon-name-part-type="genus" reg="Leptobotia">L.</tp:taxon-name-part> <tp:taxon-name-part taxon-name-part-type="species" reg="tchangi">tchangi</tp:taxon-name-part></tp:taxon-name></italic>
              </td><td rowspan="1" colspan="1">201909034361</td><td rowspan="1" colspan="1">Shaoxing, Zhejiang Prov.</td><td rowspan="1" colspan="1">Cao'e-Jiang</td><td rowspan="1" colspan="1">H1</td><td rowspan="1" colspan="1">
                <ext-link xmlns:xlink="http://www.w3.org/1999/xlink" ext-link-type="gen" xlink:href="MT747349" xlink:type="simple">MT747349</ext-link>
              </td><td rowspan="1" colspan="1">This study</td></tr><tr><td rowspan="1" colspan="1">
                <italic><tp:taxon-name><tp:taxon-name-part taxon-name-part-type="genus" reg="Leptobotia">L.</tp:taxon-name-part> <tp:taxon-name-part taxon-name-part-type="species" reg="tchangi">tchangi</tp:taxon-name-part></tp:taxon-name></italic>
              </td><td rowspan="1" colspan="1">IHB2018099848</td><td rowspan="1" colspan="1">Quzhou, Zhejiang Prov.</td><td rowspan="1" colspan="1">Qu-Jiang</td><td rowspan="1" colspan="1">H2</td><td rowspan="1" colspan="1">
                <ext-link xmlns:xlink="http://www.w3.org/1999/xlink" ext-link-type="gen" xlink:href="MT747350" xlink:type="simple">MT747350</ext-link>
              </td><td rowspan="1" colspan="1">This study</td></tr><tr><td rowspan="1" colspan="1">
                <italic><tp:taxon-name><tp:taxon-name-part taxon-name-part-type="genus" reg="Leptobotia">L.</tp:taxon-name-part> <tp:taxon-name-part taxon-name-part-type="species" reg="tchangi">tchangi</tp:taxon-name-part></tp:taxon-name></italic>
              </td><td rowspan="1" colspan="1">IHB201904029046</td><td rowspan="1" colspan="1">Hangzhou, Zhejiang Prov.</td><td rowspan="1" colspan="1">Qiantang-Jiang</td><td rowspan="1" colspan="1">H2</td><td rowspan="1" colspan="1">
                <ext-link xmlns:xlink="http://www.w3.org/1999/xlink" ext-link-type="gen" xlink:href="MT747350" xlink:type="simple">MT747350</ext-link>
              </td><td rowspan="1" colspan="1">This study</td></tr><tr><td rowspan="1" colspan="1">
                <italic><tp:taxon-name><tp:taxon-name-part taxon-name-part-type="genus" reg="Leptobotia">L.</tp:taxon-name-part> <tp:taxon-name-part taxon-name-part-type="species" reg="tchangi">tchangi</tp:taxon-name-part></tp:taxon-name></italic>
              </td><td rowspan="1" colspan="1">IHB201904029045</td><td rowspan="1" colspan="1">Hangzhou, Zhejiang Prov.</td><td rowspan="1" colspan="1">Qiantang-Jiang</td><td rowspan="1" colspan="1">H2</td><td rowspan="1" colspan="1">
                <ext-link xmlns:xlink="http://www.w3.org/1999/xlink" ext-link-type="gen" xlink:href="MT747350" xlink:type="simple">MT747350</ext-link>
              </td><td rowspan="1" colspan="1">This study</td></tr><tr><td rowspan="1" colspan="1">
                <italic><tp:taxon-name><tp:taxon-name-part taxon-name-part-type="genus" reg="Leptobotia">L.</tp:taxon-name-part> <tp:taxon-name-part taxon-name-part-type="species" reg="tchangi">tchangi</tp:taxon-name-part></tp:taxon-name></italic>
              </td><td rowspan="1" colspan="1">201904028852</td><td rowspan="1" colspan="1">Hangzhou, Zhejiang Prov.</td><td rowspan="1" colspan="1">Qiantang-Jiang</td><td rowspan="1" colspan="1">H2</td><td rowspan="1" colspan="1">
                <ext-link xmlns:xlink="http://www.w3.org/1999/xlink" ext-link-type="gen" xlink:href="MT747350" xlink:type="simple">MT747350</ext-link>
              </td><td rowspan="1" colspan="1">This study</td></tr><tr><td rowspan="1" colspan="1">
                <italic><tp:taxon-name><tp:taxon-name-part taxon-name-part-type="genus" reg="Leptobotia">L.</tp:taxon-name-part> <tp:taxon-name-part taxon-name-part-type="species" reg="tchangi">tchangi</tp:taxon-name-part></tp:taxon-name></italic>
              </td><td rowspan="1" colspan="1">IHB2018099847</td><td rowspan="1" colspan="1">Quzhou, Zhejiang Prov.</td><td rowspan="1" colspan="1">Qu-Jiang</td><td rowspan="1" colspan="1">H3</td><td rowspan="1" colspan="1">
                <ext-link xmlns:xlink="http://www.w3.org/1999/xlink" ext-link-type="gen" xlink:href="MT747351" xlink:type="simple">MT747351</ext-link>
              </td><td rowspan="1" colspan="1">This study</td></tr><tr><td rowspan="1" colspan="1">
                <italic><tp:taxon-name><tp:taxon-name-part taxon-name-part-type="genus" reg="Leptobotia">L.</tp:taxon-name-part> <tp:taxon-name-part taxon-name-part-type="species" reg="tchangi">tchangi</tp:taxon-name-part></tp:taxon-name></italic>
              </td><td rowspan="1" colspan="1">IHB2018099846</td><td rowspan="1" colspan="1">Quzhou, Zhejiang Prov.</td><td rowspan="1" colspan="1">Qu-Jiang</td><td rowspan="1" colspan="1">H4</td><td rowspan="1" colspan="1">
                <ext-link xmlns:xlink="http://www.w3.org/1999/xlink" ext-link-type="gen" xlink:href="MT747352" xlink:type="simple">MT747352</ext-link>
              </td><td rowspan="1" colspan="1">This study</td></tr><tr><td rowspan="1" colspan="1">
                <italic><tp:taxon-name><tp:taxon-name-part taxon-name-part-type="genus" reg="Leptobotia">L.</tp:taxon-name-part> <tp:taxon-name-part taxon-name-part-type="species" reg="tchangi">tchangi</tp:taxon-name-part></tp:taxon-name></italic>
              </td><td rowspan="1" colspan="1">IHB2018099845</td><td rowspan="1" colspan="1">Quzhou, Zhejiang Prov.</td><td rowspan="1" colspan="1">Qu-Jiang</td><td rowspan="1" colspan="1">H4</td><td rowspan="1" colspan="1">
                <ext-link xmlns:xlink="http://www.w3.org/1999/xlink" ext-link-type="gen" xlink:href="MT747352" xlink:type="simple">MT747352</ext-link>
              </td><td rowspan="1" colspan="1">This study</td></tr><tr><td rowspan="1" colspan="1">
                <italic><tp:taxon-name><tp:taxon-name-part taxon-name-part-type="genus" reg="Leptobotia">L.</tp:taxon-name-part> <tp:taxon-name-part taxon-name-part-type="species" reg="tchangi">tchangi</tp:taxon-name-part></tp:taxon-name></italic>
              </td><td rowspan="1" colspan="1">IHB2018099844</td><td rowspan="1" colspan="1">Quzhou, Zhejiang Prov.</td><td rowspan="1" colspan="1">Qu-Jiang</td><td rowspan="1" colspan="1">H5</td><td rowspan="1" colspan="1">
                <ext-link xmlns:xlink="http://www.w3.org/1999/xlink" ext-link-type="gen" xlink:href="MT747353" xlink:type="simple">MT747353</ext-link>
              </td><td rowspan="1" colspan="1">This study</td></tr><tr><td rowspan="1" colspan="1">
                <italic><tp:taxon-name><tp:taxon-name-part taxon-name-part-type="genus" reg="Leptobotia">L.</tp:taxon-name-part> <tp:taxon-name-part taxon-name-part-type="species" reg="tchangi">tchangi</tp:taxon-name-part></tp:taxon-name></italic>
              </td><td rowspan="1" colspan="1">IHB201904029047</td><td rowspan="1" colspan="1">Hangzhou, Zhejiang Prov.</td><td rowspan="1" colspan="1">Qiantang-Jiang</td><td rowspan="1" colspan="1">H6</td><td rowspan="1" colspan="1">
                <ext-link xmlns:xlink="http://www.w3.org/1999/xlink" ext-link-type="gen" xlink:href="MT747354" xlink:type="simple">MT747354</ext-link>
              </td><td rowspan="1" colspan="1">This study</td></tr><tr><td rowspan="1" colspan="1">
                <italic><tp:taxon-name><tp:taxon-name-part taxon-name-part-type="genus" reg="Leptobotia">L.</tp:taxon-name-part> <tp:taxon-name-part taxon-name-part-type="species" reg="tchangi">tchangi</tp:taxon-name-part></tp:taxon-name></italic>
              </td><td rowspan="1" colspan="1">IHB201904029044</td><td rowspan="1" colspan="1">Hangzhou, Zhejiang Prov.</td><td rowspan="1" colspan="1">Qiantang-Jiang</td><td rowspan="1" colspan="1">H6</td><td rowspan="1" colspan="1">
                <ext-link xmlns:xlink="http://www.w3.org/1999/xlink" ext-link-type="gen" xlink:href="MT747354" xlink:type="simple">MT747354</ext-link>
              </td><td rowspan="1" colspan="1">This study</td></tr><tr><td rowspan="1" colspan="1">
                <italic><tp:taxon-name><tp:taxon-name-part taxon-name-part-type="genus" reg="Leptobotia">L.</tp:taxon-name-part> <tp:taxon-name-part taxon-name-part-type="species" reg="taeniops">taeniops</tp:taxon-name-part></tp:taxon-name></italic>
              </td><td rowspan="1" colspan="1">IHB2017056865</td><td rowspan="1" colspan="1">Nanchang, Jiangxi Prov.</td><td rowspan="1" colspan="1">Gan-Jiang</td><td rowspan="1" colspan="1">H1</td><td rowspan="1" colspan="1">
                <ext-link xmlns:xlink="http://www.w3.org/1999/xlink" ext-link-type="gen" xlink:href="MT747355" xlink:type="simple">MT747355</ext-link>
              </td><td rowspan="1" colspan="1">This study</td></tr><tr><td rowspan="1" colspan="1">
                <italic><tp:taxon-name><tp:taxon-name-part taxon-name-part-type="genus" reg="Leptobotia">L.</tp:taxon-name-part> <tp:taxon-name-part taxon-name-part-type="species" reg="taeniops">taeniops</tp:taxon-name-part></tp:taxon-name></italic>
              </td><td rowspan="1" colspan="1">IHB2017056864</td><td rowspan="1" colspan="1">Nanchang, Jiangxi Prov.</td><td rowspan="1" colspan="1">Gan-Jiang</td><td rowspan="1" colspan="1">H2</td><td rowspan="1" colspan="1">
                <ext-link xmlns:xlink="http://www.w3.org/1999/xlink" ext-link-type="gen" xlink:href="MT747356" xlink:type="simple">MT747356</ext-link>
              </td><td rowspan="1" colspan="1">This study</td></tr><tr><td rowspan="1" colspan="1">
                <italic><tp:taxon-name><tp:taxon-name-part taxon-name-part-type="genus" reg="Leptobotia">L.</tp:taxon-name-part> <tp:taxon-name-part taxon-name-part-type="species" reg="taeniops">taeniops</tp:taxon-name-part></tp:taxon-name></italic>
              </td><td rowspan="1" colspan="1">201711015714</td><td rowspan="1" colspan="1">Yiyang, Hunan Prov.</td><td rowspan="1" colspan="1">Zi-Shui</td><td rowspan="1" colspan="1">H2</td><td rowspan="1" colspan="1">
                <ext-link xmlns:xlink="http://www.w3.org/1999/xlink" ext-link-type="gen" xlink:href="MT747356" xlink:type="simple">MT747356</ext-link>
              </td><td rowspan="1" colspan="1">This study</td></tr><tr><td rowspan="1" colspan="1">
                <italic><tp:taxon-name><tp:taxon-name-part taxon-name-part-type="genus" reg="Leptobotia">L.</tp:taxon-name-part> <tp:taxon-name-part taxon-name-part-type="species" reg="taeniops">taeniops</tp:taxon-name-part></tp:taxon-name></italic>
              </td><td rowspan="1" colspan="1">201711015711</td><td rowspan="1" colspan="1">Yiyang, Hunan Prov.</td><td rowspan="1" colspan="1">Zi-Shui</td><td rowspan="1" colspan="1">H2</td><td rowspan="1" colspan="1">
                <ext-link xmlns:xlink="http://www.w3.org/1999/xlink" ext-link-type="gen" xlink:href="MT747356" xlink:type="simple">MT747356</ext-link>
              </td><td rowspan="1" colspan="1">This study</td></tr><tr><td rowspan="1" colspan="1">
                <italic><tp:taxon-name><tp:taxon-name-part taxon-name-part-type="genus" reg="Leptobotia">L.</tp:taxon-name-part> <tp:taxon-name-part taxon-name-part-type="species" reg="taeniops">taeniops</tp:taxon-name-part></tp:taxon-name></italic>
              </td><td rowspan="1" colspan="1">201711015710</td><td rowspan="1" colspan="1">Yiyang, Hunan Prov.</td><td rowspan="1" colspan="1">Zi-Shui</td><td rowspan="1" colspan="1">H2</td><td rowspan="1" colspan="1">
                <ext-link xmlns:xlink="http://www.w3.org/1999/xlink" ext-link-type="gen" xlink:href="MT747356" xlink:type="simple">MT747356</ext-link>
              </td><td rowspan="1" colspan="1">This study</td></tr><tr><td rowspan="1" colspan="1">
                <italic><tp:taxon-name><tp:taxon-name-part taxon-name-part-type="genus" reg="Leptobotia">L.</tp:taxon-name-part> <tp:taxon-name-part taxon-name-part-type="species" reg="taeniops">taeniops</tp:taxon-name-part></tp:taxon-name></italic>
              </td><td rowspan="1" colspan="1">2017101867</td><td rowspan="1" colspan="1">Yuanjiang, Hunan Prov.</td><td rowspan="1" colspan="1">Zi-Shui</td><td rowspan="1" colspan="1">H2</td><td rowspan="1" colspan="1">
                <ext-link xmlns:xlink="http://www.w3.org/1999/xlink" ext-link-type="gen" xlink:href="MT747356" xlink:type="simple">MT747356</ext-link>
              </td><td rowspan="1" colspan="1">This study</td></tr><tr><td rowspan="1" colspan="1">
                <italic><tp:taxon-name><tp:taxon-name-part taxon-name-part-type="genus" reg="Leptobotia">L.</tp:taxon-name-part> <tp:taxon-name-part taxon-name-part-type="species" reg="taeniops">taeniops</tp:taxon-name-part></tp:taxon-name></italic>
              </td><td rowspan="1" colspan="1">2017101866</td><td rowspan="1" colspan="1">Yuanjiang, Hunan Prov.</td><td rowspan="1" colspan="1">Zi-Shui</td><td rowspan="1" colspan="1">H2</td><td rowspan="1" colspan="1">
                <ext-link xmlns:xlink="http://www.w3.org/1999/xlink" ext-link-type="gen" xlink:href="MT747356" xlink:type="simple">MT747356</ext-link>
              </td><td rowspan="1" colspan="1">This study</td></tr><tr><td rowspan="1" colspan="1">
                <italic><tp:taxon-name><tp:taxon-name-part taxon-name-part-type="genus" reg="Leptobotia">L.</tp:taxon-name-part> <tp:taxon-name-part taxon-name-part-type="species" reg="taeniops">taeniops</tp:taxon-name-part></tp:taxon-name></italic>
              </td><td rowspan="1" colspan="1">201711010290</td><td rowspan="1" colspan="1">Yiyang, Hunan Prov.</td><td rowspan="1" colspan="1">Zi-Shui</td><td rowspan="1" colspan="1">H2</td><td rowspan="1" colspan="1">
                <ext-link xmlns:xlink="http://www.w3.org/1999/xlink" ext-link-type="gen" xlink:href="MT747356" xlink:type="simple">MT747356</ext-link>
              </td><td rowspan="1" colspan="1">This study</td></tr><tr><td rowspan="1" colspan="1">
                <italic><tp:taxon-name><tp:taxon-name-part taxon-name-part-type="genus" reg="Leptobotia">L.</tp:taxon-name-part> <tp:taxon-name-part taxon-name-part-type="species" reg="taeniops">taeniops</tp:taxon-name-part></tp:taxon-name></italic>
              </td><td rowspan="1" colspan="1">201711010026</td><td rowspan="1" colspan="1">Yiyang, Hunan Prov.</td><td rowspan="1" colspan="1">Zi-Shui</td><td rowspan="1" colspan="1">H2</td><td rowspan="1" colspan="1">
                <ext-link xmlns:xlink="http://www.w3.org/1999/xlink" ext-link-type="gen" xlink:href="MT747356" xlink:type="simple">MT747356</ext-link>
              </td><td rowspan="1" colspan="1">This study</td></tr><tr><td rowspan="1" colspan="1">
                <italic><tp:taxon-name><tp:taxon-name-part taxon-name-part-type="genus" reg="Leptobotia">L.</tp:taxon-name-part> <tp:taxon-name-part taxon-name-part-type="species" reg="taeniops">taeniops</tp:taxon-name-part></tp:taxon-name></italic>
              </td><td rowspan="1" colspan="1">IHB2017056863</td><td rowspan="1" colspan="1">Nanchang, Jiangxi Prov.</td><td rowspan="1" colspan="1">Gan-Jiang</td><td rowspan="1" colspan="1">H3</td><td rowspan="1" colspan="1">
                <ext-link xmlns:xlink="http://www.w3.org/1999/xlink" ext-link-type="gen" xlink:href="MT747357" xlink:type="simple">MT747357</ext-link>
              </td><td rowspan="1" colspan="1">This study</td></tr><tr><td rowspan="1" colspan="1">
                <italic><tp:taxon-name><tp:taxon-name-part taxon-name-part-type="genus" reg="Leptobotia">L.</tp:taxon-name-part> <tp:taxon-name-part taxon-name-part-type="species" reg="taeniops">taeniops</tp:taxon-name-part></tp:taxon-name></italic>
              </td><td rowspan="1" colspan="1">201711015671</td><td rowspan="1" colspan="1">Yiyang, Hunan Prov.</td><td rowspan="1" colspan="1">Zi-Shui</td><td rowspan="1" colspan="1">H3</td><td rowspan="1" colspan="1">
                <ext-link xmlns:xlink="http://www.w3.org/1999/xlink" ext-link-type="gen" xlink:href="MT747357" xlink:type="simple">MT747357</ext-link>
              </td><td rowspan="1" colspan="1">This study</td></tr><tr><td rowspan="1" colspan="1">
                <italic><tp:taxon-name><tp:taxon-name-part taxon-name-part-type="genus" reg="Leptobotia">L.</tp:taxon-name-part> <tp:taxon-name-part taxon-name-part-type="species" reg="taeniops">taeniops</tp:taxon-name-part></tp:taxon-name></italic>
              </td><td rowspan="1" colspan="1">201801016175</td><td rowspan="1" colspan="1">Yiyang, Hunan Prov.</td><td rowspan="1" colspan="1">Zi-Shui</td><td rowspan="1" colspan="1">H4</td><td rowspan="1" colspan="1">
                <ext-link xmlns:xlink="http://www.w3.org/1999/xlink" ext-link-type="gen" xlink:href="MT747358" xlink:type="simple">MT747358</ext-link>
              </td><td rowspan="1" colspan="1">This study</td></tr><tr><td rowspan="1" colspan="1">
                <italic><tp:taxon-name><tp:taxon-name-part taxon-name-part-type="genus" reg="Leptobotia">L.</tp:taxon-name-part> <tp:taxon-name-part taxon-name-part-type="species" reg="taeniops">taeniops</tp:taxon-name-part></tp:taxon-name></italic>
              </td><td rowspan="1" colspan="1">2017101865</td><td rowspan="1" colspan="1">Yuanjiang, Hunan Prov.</td><td rowspan="1" colspan="1">Zi-Shui</td><td rowspan="1" colspan="1">H5</td><td rowspan="1" colspan="1">
                <ext-link xmlns:xlink="http://www.w3.org/1999/xlink" ext-link-type="gen" xlink:href="MT747359" xlink:type="simple">MT747359</ext-link>
              </td><td rowspan="1" colspan="1">This study</td></tr><tr><td rowspan="1" colspan="1">
                <italic><tp:taxon-name><tp:taxon-name-part taxon-name-part-type="genus" reg="Leptobotia">L.</tp:taxon-name-part> <tp:taxon-name-part taxon-name-part-type="species" reg="rubrilabris">rubrilabris</tp:taxon-name-part></tp:taxon-name></italic>
              </td><td rowspan="1" colspan="1">201904028870</td><td rowspan="1" colspan="1">Neijiang, Sichuan Prov.</td><td rowspan="1" colspan="1">Upper Chang-Jiang</td><td rowspan="1" colspan="1">H1</td><td rowspan="1" colspan="1">
                <ext-link xmlns:xlink="http://www.w3.org/1999/xlink" ext-link-type="gen" xlink:href="MT747360" xlink:type="simple">MT747360</ext-link>
              </td><td rowspan="1" colspan="1">This study</td></tr><tr><td rowspan="1" colspan="1">
                <italic><tp:taxon-name><tp:taxon-name-part taxon-name-part-type="genus" reg="Leptobotia">L.</tp:taxon-name-part> <tp:taxon-name-part taxon-name-part-type="species" reg="rubrilabris">rubrilabris</tp:taxon-name-part></tp:taxon-name></italic>
              </td><td rowspan="1" colspan="1">201904028867</td><td rowspan="1" colspan="1">Neijiang, Sichuan Prov.</td><td rowspan="1" colspan="1">Upper Chang-Jiang</td><td rowspan="1" colspan="1">H2</td><td rowspan="1" colspan="1">
                <ext-link xmlns:xlink="http://www.w3.org/1999/xlink" ext-link-type="gen" xlink:href="MT747361" xlink:type="simple">MT747361</ext-link>
              </td><td rowspan="1" colspan="1">This study</td></tr><tr><td rowspan="1" colspan="1">
                <italic><tp:taxon-name><tp:taxon-name-part taxon-name-part-type="genus" reg="Leptobotia">L.</tp:taxon-name-part> <tp:taxon-name-part taxon-name-part-type="species" reg="rubrilabris">rubrilabris</tp:taxon-name-part></tp:taxon-name></italic>
              </td><td rowspan="1" colspan="1">201904028858</td><td rowspan="1" colspan="1">Neijiang, Sichuan Prov.</td><td rowspan="1" colspan="1">Upper Chang-Jiang</td><td rowspan="1" colspan="1">H2</td><td rowspan="1" colspan="1">
                <ext-link xmlns:xlink="http://www.w3.org/1999/xlink" ext-link-type="gen" xlink:href="MT747361" xlink:type="simple">MT747361</ext-link>
              </td><td rowspan="1" colspan="1">This study</td></tr><tr><td rowspan="1" colspan="1">
                <italic><tp:taxon-name><tp:taxon-name-part taxon-name-part-type="genus" reg="Leptobotia">L.</tp:taxon-name-part> <tp:taxon-name-part taxon-name-part-type="species" reg="rubrilabris">rubrilabris</tp:taxon-name-part></tp:taxon-name></italic>
              </td><td rowspan="1" colspan="1">201904028866</td><td rowspan="1" colspan="1">Neijiang, Sichuan Prov.</td><td rowspan="1" colspan="1">Upper Chang-Jiang</td><td rowspan="1" colspan="1">H3</td><td rowspan="1" colspan="1">
                <ext-link xmlns:xlink="http://www.w3.org/1999/xlink" ext-link-type="gen" xlink:href="MT747362" xlink:type="simple">MT747362</ext-link>
              </td><td rowspan="1" colspan="1">This study</td></tr><tr><td rowspan="1" colspan="1">
                <italic><tp:taxon-name><tp:taxon-name-part taxon-name-part-type="genus" reg="Leptobotia">L.</tp:taxon-name-part> <tp:taxon-name-part taxon-name-part-type="species" reg="rubrilabris">rubrilabris</tp:taxon-name-part></tp:taxon-name></italic>
              </td><td rowspan="1" colspan="1">201904028865</td><td rowspan="1" colspan="1">Neijiang, Sichuan Prov.</td><td rowspan="1" colspan="1">Upper Chang-Jiang</td><td rowspan="1" colspan="1">H4</td><td rowspan="1" colspan="1">
                <ext-link xmlns:xlink="http://www.w3.org/1999/xlink" ext-link-type="gen" xlink:href="MT747363" xlink:type="simple">MT747363</ext-link>
              </td><td rowspan="1" colspan="1">This study</td></tr><tr><td rowspan="1" colspan="1">
                <italic><tp:taxon-name><tp:taxon-name-part taxon-name-part-type="genus" reg="Leptobotia">L.</tp:taxon-name-part> <tp:taxon-name-part taxon-name-part-type="species" reg="rubrilabris">rubrilabris</tp:taxon-name-part></tp:taxon-name></italic>
              </td><td rowspan="1" colspan="1">201904028863</td><td rowspan="1" colspan="1">Neijiang, Sichuan Prov.</td><td rowspan="1" colspan="1">Upper Chang-Jiang</td><td rowspan="1" colspan="1">H5</td><td rowspan="1" colspan="1">
                <ext-link xmlns:xlink="http://www.w3.org/1999/xlink" ext-link-type="gen" xlink:href="MT747364" xlink:type="simple">MT747364</ext-link>
              </td><td rowspan="1" colspan="1">This study</td></tr><tr><td rowspan="1" colspan="1">
                <italic><tp:taxon-name><tp:taxon-name-part taxon-name-part-type="genus" reg="Leptobotia">L.</tp:taxon-name-part> <tp:taxon-name-part taxon-name-part-type="species" reg="punctata">punctata</tp:taxon-name-part></tp:taxon-name></italic>
              </td><td rowspan="1" colspan="1">201909037450</td><td rowspan="1" colspan="1">Baise, Guangxi Prov.</td><td rowspan="1" colspan="1">Zhu-Jiang</td><td rowspan="1" colspan="1">H1</td><td rowspan="1" colspan="1">
                <ext-link xmlns:xlink="http://www.w3.org/1999/xlink" ext-link-type="gen" xlink:href="MT747365" xlink:type="simple">MT747365</ext-link>
              </td><td rowspan="1" colspan="1">This study</td></tr><tr><td rowspan="1" colspan="1">
                <italic><tp:taxon-name><tp:taxon-name-part taxon-name-part-type="genus" reg="Leptobotia">L.</tp:taxon-name-part> <tp:taxon-name-part taxon-name-part-type="species" reg="punctata">punctata</tp:taxon-name-part></tp:taxon-name></italic>
              </td><td rowspan="1" colspan="1">018099887</td><td rowspan="1" colspan="1">Liuzhou, Guangxi Prov.</td><td rowspan="1" colspan="1">Zhu-Jiang</td><td rowspan="1" colspan="1">H1</td><td rowspan="1" colspan="1">
                <ext-link xmlns:xlink="http://www.w3.org/1999/xlink" ext-link-type="gen" xlink:href="MT747365" xlink:type="simple">MT747365</ext-link>
              </td><td rowspan="1" colspan="1">This study</td></tr><tr><td rowspan="1" colspan="1">
                <italic><tp:taxon-name><tp:taxon-name-part taxon-name-part-type="genus" reg="Leptobotia">L.</tp:taxon-name-part> <tp:taxon-name-part taxon-name-part-type="species" reg="punctata">punctata</tp:taxon-name-part></tp:taxon-name></italic>
              </td><td rowspan="1" colspan="1">201909037448</td><td rowspan="1" colspan="1">Baise, Guangxi Prov.</td><td rowspan="1" colspan="1">Zhu-Jiang</td><td rowspan="1" colspan="1">H2</td><td rowspan="1" colspan="1">
                <ext-link xmlns:xlink="http://www.w3.org/1999/xlink" ext-link-type="gen" xlink:href="MT747366" xlink:type="simple">MT747366</ext-link>
              </td><td rowspan="1" colspan="1">This study</td></tr><tr><td rowspan="1" colspan="1">
                <italic><tp:taxon-name><tp:taxon-name-part taxon-name-part-type="genus" reg="Leptobotia">L.</tp:taxon-name-part> <tp:taxon-name-part taxon-name-part-type="species" reg="punctata">punctata</tp:taxon-name-part></tp:taxon-name></italic>
              </td><td rowspan="1" colspan="1">201909037447</td><td rowspan="1" colspan="1">Baise, Guangxi Prov.</td><td rowspan="1" colspan="1">Zhu-Jiang</td><td rowspan="1" colspan="1">H2</td><td rowspan="1" colspan="1">
                <ext-link xmlns:xlink="http://www.w3.org/1999/xlink" ext-link-type="gen" xlink:href="MT747366" xlink:type="simple">MT747366</ext-link>
              </td><td rowspan="1" colspan="1">This study</td></tr><tr><td rowspan="1" colspan="1">
                <italic><tp:taxon-name><tp:taxon-name-part taxon-name-part-type="genus" reg="Leptobotia">L.</tp:taxon-name-part> <tp:taxon-name-part taxon-name-part-type="species" reg="punctata">punctata</tp:taxon-name-part></tp:taxon-name></italic>
              </td><td rowspan="1" colspan="1">201909037446</td><td rowspan="1" colspan="1">Baise, Guangxi Prov.</td><td rowspan="1" colspan="1">Zhu-Jiang</td><td rowspan="1" colspan="1">H3</td><td rowspan="1" colspan="1">
                <ext-link xmlns:xlink="http://www.w3.org/1999/xlink" ext-link-type="gen" xlink:href="MT747367" xlink:type="simple">MT747367</ext-link>
              </td><td rowspan="1" colspan="1">This study</td></tr><tr><td rowspan="1" colspan="1">
                <italic><tp:taxon-name><tp:taxon-name-part taxon-name-part-type="genus" reg="Leptobotia">L.</tp:taxon-name-part> <tp:taxon-name-part taxon-name-part-type="species" reg="punctata">punctata</tp:taxon-name-part></tp:taxon-name></italic>
              </td><td rowspan="1" colspan="1">201909037445</td><td rowspan="1" colspan="1">Baise, Guangxi Prov.</td><td rowspan="1" colspan="1">Zhu-Jiang</td><td rowspan="1" colspan="1">H4</td><td rowspan="1" colspan="1">
                <ext-link xmlns:xlink="http://www.w3.org/1999/xlink" ext-link-type="gen" xlink:href="MT747368" xlink:type="simple">MT747368</ext-link>
              </td><td rowspan="1" colspan="1">This study</td></tr><tr><td rowspan="1" colspan="1">
                <italic><tp:taxon-name><tp:taxon-name-part taxon-name-part-type="genus" reg="Leptobotia">L.</tp:taxon-name-part> <tp:taxon-name-part taxon-name-part-type="species" reg="punctata">punctata</tp:taxon-name-part></tp:taxon-name></italic>
              </td><td rowspan="1" colspan="1">018099886</td><td rowspan="1" colspan="1">Liuzhou, Guangxi Prov.</td><td rowspan="1" colspan="1">Zhu-Jiang</td><td rowspan="1" colspan="1">H4</td><td rowspan="1" colspan="1">
                <ext-link xmlns:xlink="http://www.w3.org/1999/xlink" ext-link-type="gen" xlink:href="MT747368" xlink:type="simple">MT747368</ext-link>
              </td><td rowspan="1" colspan="1">This study</td></tr><tr><td rowspan="1" colspan="1">
                <italic><tp:taxon-name><tp:taxon-name-part taxon-name-part-type="genus" reg="Leptobotia">L.</tp:taxon-name-part> <tp:taxon-name-part taxon-name-part-type="species" reg="punctata">punctata</tp:taxon-name-part></tp:taxon-name></italic>
              </td><td rowspan="1" colspan="1">018099885</td><td rowspan="1" colspan="1">Liuzhou, Guangxi Prov.</td><td rowspan="1" colspan="1">Zhu-Jiang</td><td rowspan="1" colspan="1">H5</td><td rowspan="1" colspan="1">
                <ext-link xmlns:xlink="http://www.w3.org/1999/xlink" ext-link-type="gen" xlink:href="MT747369" xlink:type="simple">MT747369</ext-link>
              </td><td rowspan="1" colspan="1">This study</td></tr><tr><td rowspan="1" colspan="1">
                <italic><tp:taxon-name><tp:taxon-name-part taxon-name-part-type="genus" reg="Leptobotia">L.</tp:taxon-name-part> <tp:taxon-name-part taxon-name-part-type="species" reg="pellegrini">pellegrini</tp:taxon-name-part></tp:taxon-name></italic>
              </td><td rowspan="1" colspan="1">IHB2018099886</td><td rowspan="1" colspan="1">Liuzhou, Guangxi Prov.</td><td rowspan="1" colspan="1">Zhu-Jiang</td><td rowspan="1" colspan="1">H1</td><td rowspan="1" colspan="1">
                <ext-link xmlns:xlink="http://www.w3.org/1999/xlink" ext-link-type="gen" xlink:href="MT747370" xlink:type="simple">MT747370</ext-link>
              </td><td rowspan="1" colspan="1">This study</td></tr><tr><td rowspan="1" colspan="1">
                <italic><tp:taxon-name><tp:taxon-name-part taxon-name-part-type="genus" reg="Leptobotia">L.</tp:taxon-name-part> <tp:taxon-name-part taxon-name-part-type="species" reg="pellegrini">pellegrini</tp:taxon-name-part></tp:taxon-name></italic>
              </td><td rowspan="1" colspan="1">IHB2018099885</td><td rowspan="1" colspan="1">Liuzhou, Guangxi Prov.</td><td rowspan="1" colspan="1">Zhu-Jiang</td><td rowspan="1" colspan="1">H2</td><td rowspan="1" colspan="1">
                <ext-link xmlns:xlink="http://www.w3.org/1999/xlink" ext-link-type="gen" xlink:href="MT747371" xlink:type="simple">MT747371</ext-link>
              </td><td rowspan="1" colspan="1">This study</td></tr><tr><td rowspan="1" colspan="1">
                <italic><tp:taxon-name><tp:taxon-name-part taxon-name-part-type="genus" reg="Leptobotia">L.</tp:taxon-name-part> <tp:taxon-name-part taxon-name-part-type="species" reg="pellegrini">pellegrini</tp:taxon-name-part></tp:taxon-name></italic>
              </td><td rowspan="1" colspan="1">IHB2018099884</td><td rowspan="1" colspan="1">Liuzhou, Guangxi Prov.</td><td rowspan="1" colspan="1">Zhu-Jiang</td><td rowspan="1" colspan="1">H2</td><td rowspan="1" colspan="1">
                <ext-link xmlns:xlink="http://www.w3.org/1999/xlink" ext-link-type="gen" xlink:href="MT747371" xlink:type="simple">MT747371</ext-link>
              </td><td rowspan="1" colspan="1">This study</td></tr><tr><td rowspan="1" colspan="1">
                <italic><tp:taxon-name><tp:taxon-name-part taxon-name-part-type="genus" reg="Leptobotia">L.</tp:taxon-name-part> <tp:taxon-name-part taxon-name-part-type="species" reg="pellegrini">pellegrini</tp:taxon-name-part></tp:taxon-name></italic>
              </td><td rowspan="1" colspan="1">IHB2018099840</td><td rowspan="1" colspan="1">Liuzhou, Guangxi Prov.</td><td rowspan="1" colspan="1">Zhu-Jiang</td><td rowspan="1" colspan="1">H2</td><td rowspan="1" colspan="1">
                <ext-link xmlns:xlink="http://www.w3.org/1999/xlink" ext-link-type="gen" xlink:href="MT747371" xlink:type="simple">MT747371</ext-link>
              </td><td rowspan="1" colspan="1">This study</td></tr><tr><td rowspan="1" colspan="1">
                <italic><tp:taxon-name><tp:taxon-name-part taxon-name-part-type="genus" reg="Leptobotia">L.</tp:taxon-name-part> <tp:taxon-name-part taxon-name-part-type="species" reg="pellegrini">pellegrini</tp:taxon-name-part></tp:taxon-name></italic>
              </td><td rowspan="1" colspan="1">IHB2018099839</td><td rowspan="1" colspan="1">Liuzhou, Guangxi Prov.</td><td rowspan="1" colspan="1">Zhu-Jiang</td><td rowspan="1" colspan="1">H2</td><td rowspan="1" colspan="1">
                <ext-link xmlns:xlink="http://www.w3.org/1999/xlink" ext-link-type="gen" xlink:href="MT747371" xlink:type="simple">MT747371</ext-link>
              </td><td rowspan="1" colspan="1">This study</td></tr><tr><td rowspan="1" colspan="1">
                <italic><tp:taxon-name><tp:taxon-name-part taxon-name-part-type="genus" reg="Leptobotia">L.</tp:taxon-name-part> <tp:taxon-name-part taxon-name-part-type="species" reg="pellegrini">pellegrini</tp:taxon-name-part></tp:taxon-name></italic>
              </td><td rowspan="1" colspan="1">201909034360</td><td rowspan="1" colspan="1">Liuzhou, Guangxi Prov.</td><td rowspan="1" colspan="1">Zhu-Jiang</td><td rowspan="1" colspan="1">H2</td><td rowspan="1" colspan="1">
                <ext-link xmlns:xlink="http://www.w3.org/1999/xlink" ext-link-type="gen" xlink:href="MT747371" xlink:type="simple">MT747371</ext-link>
              </td><td rowspan="1" colspan="1">This study</td></tr><tr><td rowspan="1" colspan="1">
                <italic><tp:taxon-name><tp:taxon-name-part taxon-name-part-type="genus" reg="Leptobotia">L.</tp:taxon-name-part> <tp:taxon-name-part taxon-name-part-type="species" reg="pellegrini">pellegrini</tp:taxon-name-part></tp:taxon-name></italic>
              </td><td rowspan="1" colspan="1">201909034359</td><td rowspan="1" colspan="1">Liuzhou, Guangxi Prov.</td><td rowspan="1" colspan="1">Zhu-Jiang</td><td rowspan="1" colspan="1">H2</td><td rowspan="1" colspan="1">
                <ext-link xmlns:xlink="http://www.w3.org/1999/xlink" ext-link-type="gen" xlink:href="MT747371" xlink:type="simple">MT747371</ext-link>
              </td><td rowspan="1" colspan="1">This study</td></tr><tr><td rowspan="1" colspan="1">
                <italic><tp:taxon-name><tp:taxon-name-part taxon-name-part-type="genus" reg="Leptobotia">L.</tp:taxon-name-part> <tp:taxon-name-part taxon-name-part-type="species" reg="pellegrini">pellegrini</tp:taxon-name-part></tp:taxon-name></italic>
              </td><td rowspan="1" colspan="1">201909034358</td><td rowspan="1" colspan="1">Liuzhou, Guangxi Prov.</td><td rowspan="1" colspan="1">Zhu-Jiang</td><td rowspan="1" colspan="1">H2</td><td rowspan="1" colspan="1">
                <ext-link xmlns:xlink="http://www.w3.org/1999/xlink" ext-link-type="gen" xlink:href="MT747371" xlink:type="simple">MT747371</ext-link>
              </td><td rowspan="1" colspan="1">This study</td></tr><tr><td rowspan="1" colspan="1">
                <italic><tp:taxon-name><tp:taxon-name-part taxon-name-part-type="genus" reg="Leptobotia">L.</tp:taxon-name-part> <tp:taxon-name-part taxon-name-part-type="species" reg="microphthalma">microphthalma</tp:taxon-name-part></tp:taxon-name></italic>
              </td><td rowspan="1" colspan="1">201904028856</td><td rowspan="1" colspan="1">Neijiang, Sichuan Prov.</td><td rowspan="1" colspan="1">Upper Chang-Jiang</td><td rowspan="1" colspan="1">H1</td><td rowspan="1" colspan="1">
                <ext-link xmlns:xlink="http://www.w3.org/1999/xlink" ext-link-type="gen" xlink:href="MT747372" xlink:type="simple">MT747372</ext-link>
              </td><td rowspan="1" colspan="1">This study</td></tr><tr><td rowspan="1" colspan="1">
                <italic><tp:taxon-name><tp:taxon-name-part taxon-name-part-type="genus" reg="Leptobotia">L.</tp:taxon-name-part> <tp:taxon-name-part taxon-name-part-type="species" reg="microphthalma">microphthalma</tp:taxon-name-part></tp:taxon-name></italic>
              </td><td rowspan="1" colspan="1">201904028850</td><td rowspan="1" colspan="1">Neijiang, Sichuan Prov.</td><td rowspan="1" colspan="1">Upper Chang-Jiang</td><td rowspan="1" colspan="1">H1</td><td rowspan="1" colspan="1">
                <ext-link xmlns:xlink="http://www.w3.org/1999/xlink" ext-link-type="gen" xlink:href="MT747372" xlink:type="simple">MT747372</ext-link>
              </td><td rowspan="1" colspan="1">This study</td></tr><tr><td rowspan="1" colspan="1">
                <italic><tp:taxon-name><tp:taxon-name-part taxon-name-part-type="genus" reg="Leptobotia">L.</tp:taxon-name-part> <tp:taxon-name-part taxon-name-part-type="species" reg="microphthalma">microphthalma</tp:taxon-name-part></tp:taxon-name></italic>
              </td><td rowspan="1" colspan="1">201904028855</td><td rowspan="1" colspan="1">Neijiang, Sichuan Prov.</td><td rowspan="1" colspan="1">Upper Chang-Jiang</td><td rowspan="1" colspan="1">H2</td><td rowspan="1" colspan="1">
                <ext-link xmlns:xlink="http://www.w3.org/1999/xlink" ext-link-type="gen" xlink:href="MT747373" xlink:type="simple">MT747373</ext-link>
              </td><td rowspan="1" colspan="1">This study</td></tr><tr><td rowspan="1" colspan="1">
                <italic><tp:taxon-name><tp:taxon-name-part taxon-name-part-type="genus" reg="Leptobotia">L.</tp:taxon-name-part> <tp:taxon-name-part taxon-name-part-type="species" reg="microphthalma">microphthalma</tp:taxon-name-part></tp:taxon-name></italic>
              </td><td rowspan="1" colspan="1">IHB2016105308</td><td rowspan="1" colspan="1">Leshan, Sichuan Prov.</td><td rowspan="1" colspan="1">Min-Jiang</td><td rowspan="1" colspan="1">H2</td><td rowspan="1" colspan="1">
                <ext-link xmlns:xlink="http://www.w3.org/1999/xlink" ext-link-type="gen" xlink:href="MT747373" xlink:type="simple">MT747373</ext-link>
              </td><td rowspan="1" colspan="1">This study</td></tr><tr><td rowspan="1" colspan="1">
                <italic><tp:taxon-name><tp:taxon-name-part taxon-name-part-type="genus" reg="Leptobotia">L.</tp:taxon-name-part> <tp:taxon-name-part taxon-name-part-type="species" reg="microphthalma">microphthalma</tp:taxon-name-part></tp:taxon-name></italic>
              </td><td rowspan="1" colspan="1">IHB2016105306</td><td rowspan="1" colspan="1">Leshan, Sichuan Prov.</td><td rowspan="1" colspan="1">Min-Jiang</td><td rowspan="1" colspan="1">H2</td><td rowspan="1" colspan="1">
                <ext-link xmlns:xlink="http://www.w3.org/1999/xlink" ext-link-type="gen" xlink:href="MT747373" xlink:type="simple">MT747373</ext-link>
              </td><td rowspan="1" colspan="1">This study</td></tr><tr><td rowspan="1" colspan="1">
                <italic><tp:taxon-name><tp:taxon-name-part taxon-name-part-type="genus" reg="Leptobotia">L.</tp:taxon-name-part> <tp:taxon-name-part taxon-name-part-type="species" reg="microphthalma">microphthalma</tp:taxon-name-part></tp:taxon-name></italic>
              </td><td rowspan="1" colspan="1">IHB2016105311</td><td rowspan="1" colspan="1">Leshan, Sichuan Prov.</td><td rowspan="1" colspan="1">Min-Jiang</td><td rowspan="1" colspan="1">H3</td><td rowspan="1" colspan="1">
                <ext-link xmlns:xlink="http://www.w3.org/1999/xlink" ext-link-type="gen" xlink:href="MT747374" xlink:type="simple">MT747374</ext-link>
              </td><td rowspan="1" colspan="1">This study</td></tr><tr><td rowspan="1" colspan="1">
                <italic><tp:taxon-name><tp:taxon-name-part taxon-name-part-type="genus" reg="Leptobotia">L.</tp:taxon-name-part> <tp:taxon-name-part taxon-name-part-type="species" reg="microphthalma">microphthalma</tp:taxon-name-part></tp:taxon-name></italic>
              </td><td rowspan="1" colspan="1">IHB2016105307</td><td rowspan="1" colspan="1">Leshan, Sichuan Prov.</td><td rowspan="1" colspan="1">Min-Jiang</td><td rowspan="1" colspan="1">H3</td><td rowspan="1" colspan="1">
                <ext-link xmlns:xlink="http://www.w3.org/1999/xlink" ext-link-type="gen" xlink:href="MT747374" xlink:type="simple">MT747374</ext-link>
              </td><td rowspan="1" colspan="1">This study</td></tr><tr><td rowspan="1" colspan="1">
                <italic><tp:taxon-name><tp:taxon-name-part taxon-name-part-type="genus" reg="Leptobotia">L.</tp:taxon-name-part> <tp:taxon-name-part taxon-name-part-type="species" reg="microphthalma">microphthalma</tp:taxon-name-part></tp:taxon-name></italic>
              </td><td rowspan="1" colspan="1">IHB2016105310</td><td rowspan="1" colspan="1">Leshan, Sichuan Prov.</td><td rowspan="1" colspan="1">Min-Jiang</td><td rowspan="1" colspan="1">H4</td><td rowspan="1" colspan="1">
                <ext-link xmlns:xlink="http://www.w3.org/1999/xlink" ext-link-type="gen" xlink:href="MT747375" xlink:type="simple">MT747375</ext-link>
              </td><td rowspan="1" colspan="1">This study</td></tr><tr><td rowspan="1" colspan="1">
                <italic><tp:taxon-name><tp:taxon-name-part taxon-name-part-type="genus" reg="Leptobotia">L.</tp:taxon-name-part> <tp:taxon-name-part taxon-name-part-type="species" reg="microphthalma">microphthalma</tp:taxon-name-part></tp:taxon-name></italic>
              </td><td rowspan="1" colspan="1">IHB2016105309</td><td rowspan="1" colspan="1">Leshan, Sichuan Prov</td><td rowspan="1" colspan="1">Min-Jiang</td><td rowspan="1" colspan="1">H5</td><td rowspan="1" colspan="1">
                <ext-link xmlns:xlink="http://www.w3.org/1999/xlink" ext-link-type="gen" xlink:href="MT747376" xlink:type="simple">MT747376</ext-link>
              </td><td rowspan="1" colspan="1">This study</td></tr><tr><td rowspan="1" colspan="1">
                <italic><tp:taxon-name><tp:taxon-name-part taxon-name-part-type="genus" reg="Leptobotia">L.</tp:taxon-name-part> <tp:taxon-name-part taxon-name-part-type="species" reg="hengyangensis">hengyangensis</tp:taxon-name-part></tp:taxon-name></italic>
              </td><td rowspan="1" colspan="1">2017042831</td><td rowspan="1" colspan="1">Hengyang, Hunan Prov</td><td rowspan="1" colspan="1">Xiang-Jiang</td><td rowspan="1" colspan="1">H1</td><td rowspan="1" colspan="1">
                <ext-link xmlns:xlink="http://www.w3.org/1999/xlink" ext-link-type="gen" xlink:href="MT747377" xlink:type="simple">MT747377</ext-link>
              </td><td rowspan="1" colspan="1">This study</td></tr><tr><td rowspan="1" colspan="1">
                <italic><tp:taxon-name><tp:taxon-name-part taxon-name-part-type="genus" reg="Leptobotia">L.</tp:taxon-name-part> <tp:taxon-name-part taxon-name-part-type="species" reg="hengyangensis">hengyangensis</tp:taxon-name-part></tp:taxon-name></italic>
              </td><td rowspan="1" colspan="1">2017042828</td><td rowspan="1" colspan="1">Hengyang, Hunan Prov</td><td rowspan="1" colspan="1">Xiang-Jiang</td><td rowspan="1" colspan="1">H2</td><td rowspan="1" colspan="1">
                <ext-link xmlns:xlink="http://www.w3.org/1999/xlink" ext-link-type="gen" xlink:href="MT747378" xlink:type="simple">MT747378</ext-link>
              </td><td rowspan="1" colspan="1">This study</td></tr><tr><td rowspan="1" colspan="1">
                <italic><tp:taxon-name><tp:taxon-name-part taxon-name-part-type="genus" reg="Leptobotia">L.</tp:taxon-name-part> <tp:taxon-name-part taxon-name-part-type="species" reg="guilinensis">guilinensis</tp:taxon-name-part></tp:taxon-name></italic>
              </td><td rowspan="1" colspan="1">2015040820</td><td rowspan="1" colspan="1">Guilin, Guangxi Prov</td><td rowspan="1" colspan="1">Zhu-Jiang</td><td rowspan="1" colspan="1">H1</td><td rowspan="1" colspan="1">
                <ext-link xmlns:xlink="http://www.w3.org/1999/xlink" ext-link-type="gen" xlink:href="MT747379" xlink:type="simple">MT747379</ext-link>
              </td><td rowspan="1" colspan="1">This study</td></tr><tr><td rowspan="1" colspan="1">
                <italic><tp:taxon-name><tp:taxon-name-part taxon-name-part-type="genus" reg="Leptobotia">L.</tp:taxon-name-part> <tp:taxon-name-part taxon-name-part-type="species" reg="guilinensis">guilinensis</tp:taxon-name-part></tp:taxon-name></italic>
              </td><td rowspan="1" colspan="1">2015040812</td><td rowspan="1" colspan="1">Guilin, Guangxi Prov</td><td rowspan="1" colspan="1">Zhu-Jiang</td><td rowspan="1" colspan="1">H1</td><td rowspan="1" colspan="1">
                <ext-link xmlns:xlink="http://www.w3.org/1999/xlink" ext-link-type="gen" xlink:href="MT747379" xlink:type="simple">MT747379</ext-link>
              </td><td rowspan="1" colspan="1">This study</td></tr><tr><td rowspan="1" colspan="1">
                <italic><tp:taxon-name><tp:taxon-name-part taxon-name-part-type="genus" reg="Leptobotia">L.</tp:taxon-name-part> <tp:taxon-name-part taxon-name-part-type="species" reg="guilinensis">guilinensis</tp:taxon-name-part></tp:taxon-name></italic>
              </td><td rowspan="1" colspan="1">2015040811</td><td rowspan="1" colspan="1">Guilin, Guangxi Prov</td><td rowspan="1" colspan="1">Zhu-Jiang</td><td rowspan="1" colspan="1">H1</td><td rowspan="1" colspan="1">
                <ext-link xmlns:xlink="http://www.w3.org/1999/xlink" ext-link-type="gen" xlink:href="MT747379" xlink:type="simple">MT747379</ext-link>
              </td><td rowspan="1" colspan="1">This study</td></tr><tr><td rowspan="1" colspan="1">
                <italic><tp:taxon-name><tp:taxon-name-part taxon-name-part-type="genus" reg="Leptobotia">L.</tp:taxon-name-part> <tp:taxon-name-part taxon-name-part-type="species" reg="guilinensis">guilinensis</tp:taxon-name-part></tp:taxon-name></italic>
              </td><td rowspan="1" colspan="1">2015040810</td><td rowspan="1" colspan="1">Guilin, Guangxi Prov</td><td rowspan="1" colspan="1">Zhu-Jiang</td><td rowspan="1" colspan="1">H1</td><td rowspan="1" colspan="1">
                <ext-link xmlns:xlink="http://www.w3.org/1999/xlink" ext-link-type="gen" xlink:href="MT747379" xlink:type="simple">MT747379</ext-link>
              </td><td rowspan="1" colspan="1">This study</td></tr><tr><td rowspan="1" colspan="1">
                <italic><tp:taxon-name><tp:taxon-name-part taxon-name-part-type="genus" reg="Leptobotia">L.</tp:taxon-name-part> <tp:taxon-name-part taxon-name-part-type="species" reg="guilinensis">guilinensis</tp:taxon-name-part></tp:taxon-name></italic>
              </td><td rowspan="1" colspan="1">2015040805</td><td rowspan="1" colspan="1">Guilin, Guangxi Prov</td><td rowspan="1" colspan="1">Zhu-Jiang</td><td rowspan="1" colspan="1">H1</td><td rowspan="1" colspan="1">
                <ext-link xmlns:xlink="http://www.w3.org/1999/xlink" ext-link-type="gen" xlink:href="MT747379" xlink:type="simple">MT747379</ext-link>
              </td><td rowspan="1" colspan="1">This study</td></tr><tr><td rowspan="1" colspan="1">
                <italic><tp:taxon-name><tp:taxon-name-part taxon-name-part-type="genus" reg="Leptobotia">L.</tp:taxon-name-part> <tp:taxon-name-part taxon-name-part-type="species" reg="guilinensis">guilinensis</tp:taxon-name-part></tp:taxon-name></italic>
              </td><td rowspan="1" colspan="1">2015040818</td><td rowspan="1" colspan="1">Guilin, Guangxi Prov</td><td rowspan="1" colspan="1">Zhu-Jiang</td><td rowspan="1" colspan="1">H2</td><td rowspan="1" colspan="1">
                <ext-link xmlns:xlink="http://www.w3.org/1999/xlink" ext-link-type="gen" xlink:href="MT747380" xlink:type="simple">MT747380</ext-link>
              </td><td rowspan="1" colspan="1">This study</td></tr><tr><td rowspan="1" colspan="1">
                <italic><tp:taxon-name><tp:taxon-name-part taxon-name-part-type="genus" reg="Leptobotia">L.</tp:taxon-name-part> <tp:taxon-name-part taxon-name-part-type="species" reg="guilinensis">guilinensis</tp:taxon-name-part></tp:taxon-name></italic>
              </td><td rowspan="1" colspan="1">2015040815</td><td rowspan="1" colspan="1">Guilin, Guangxi Prov</td><td rowspan="1" colspan="1">Zhu-Jiang</td><td rowspan="1" colspan="1">H2</td><td rowspan="1" colspan="1">
                <ext-link xmlns:xlink="http://www.w3.org/1999/xlink" ext-link-type="gen" xlink:href="MT747380" xlink:type="simple">MT747380</ext-link>
              </td><td rowspan="1" colspan="1">This study</td></tr><tr><td rowspan="1" colspan="1">
                <italic><tp:taxon-name><tp:taxon-name-part taxon-name-part-type="genus" reg="Leptobotia">L.</tp:taxon-name-part> <tp:taxon-name-part taxon-name-part-type="species" reg="guilinensis">guilinensis</tp:taxon-name-part></tp:taxon-name></italic>
              </td><td rowspan="1" colspan="1">2015040813</td><td rowspan="1" colspan="1">Guilin, Guangxi Prov</td><td rowspan="1" colspan="1">Zhu-Jiang</td><td rowspan="1" colspan="1">H3</td><td rowspan="1" colspan="1">
                <ext-link xmlns:xlink="http://www.w3.org/1999/xlink" ext-link-type="gen" xlink:href="MT747381" xlink:type="simple">MT747381</ext-link>
              </td><td rowspan="1" colspan="1">This study</td></tr><tr><td rowspan="1" colspan="1">
                <italic><tp:taxon-name><tp:taxon-name-part taxon-name-part-type="genus" reg="Leptobotia">L.</tp:taxon-name-part> <tp:taxon-name-part taxon-name-part-type="species" reg="guilinensis">guilinensis</tp:taxon-name-part></tp:taxon-name></italic>
              </td><td rowspan="1" colspan="1">2015040808</td><td rowspan="1" colspan="1">Guilin, Guangxi Prov</td><td rowspan="1" colspan="1">Zhu-Jiang</td><td rowspan="1" colspan="1">H4</td><td rowspan="1" colspan="1">
                <ext-link xmlns:xlink="http://www.w3.org/1999/xlink" ext-link-type="gen" xlink:href="MT747382" xlink:type="simple">MT747382</ext-link>
              </td><td rowspan="1" colspan="1">This study</td></tr><tr><td rowspan="1" colspan="1">
                <italic><tp:taxon-name><tp:taxon-name-part taxon-name-part-type="genus" reg="Leptobotia">L.</tp:taxon-name-part> <tp:taxon-name-part taxon-name-part-type="species" reg="elongata">elongata</tp:taxon-name-part></tp:taxon-name></italic>
              </td><td rowspan="1" colspan="1">IHB2018059216</td><td rowspan="1" colspan="1">Leshan, Sichuan Prov</td><td rowspan="1" colspan="1">Min-Jiang</td><td rowspan="1" colspan="1">H1</td><td rowspan="1" colspan="1">
                <ext-link xmlns:xlink="http://www.w3.org/1999/xlink" ext-link-type="gen" xlink:href="MT747383" xlink:type="simple">MT747383</ext-link>
              </td><td rowspan="1" colspan="1">This study</td></tr><tr><td rowspan="1" colspan="1">
                <italic><tp:taxon-name><tp:taxon-name-part taxon-name-part-type="genus" reg="Leptobotia">L.</tp:taxon-name-part> <tp:taxon-name-part taxon-name-part-type="species" reg="elongata">elongata</tp:taxon-name-part></tp:taxon-name></italic>
              </td><td rowspan="1" colspan="1">IHB2018059215</td><td rowspan="1" colspan="1">Leshan, Sichuan Prov</td><td rowspan="1" colspan="1">Min-Jiang</td><td rowspan="1" colspan="1">H2</td><td rowspan="1" colspan="1">
                <ext-link xmlns:xlink="http://www.w3.org/1999/xlink" ext-link-type="gen" xlink:href="MT747384" xlink:type="simple">MT747384</ext-link>
              </td><td rowspan="1" colspan="1">This study</td></tr><tr><td rowspan="1" colspan="1">
                <italic><tp:taxon-name><tp:taxon-name-part taxon-name-part-type="genus" reg="Leptobotia">L.</tp:taxon-name-part> <tp:taxon-name-part taxon-name-part-type="species" reg="elongata">elongata</tp:taxon-name-part></tp:taxon-name></italic>
              </td><td rowspan="1" colspan="1">SCULE007</td><td rowspan="1" colspan="1">Unknown</td><td rowspan="1" colspan="1"/><td rowspan="1" colspan="1">H2*</td><td rowspan="1" colspan="1">
                <ext-link xmlns:xlink="http://www.w3.org/1999/xlink" ext-link-type="gen" xlink:href="NC018764" xlink:type="simple">NC018764</ext-link>
              </td><td rowspan="1" colspan="1">GenBank</td></tr><tr><td rowspan="1" colspan="1">
                <italic><tp:taxon-name><tp:taxon-name-part taxon-name-part-type="genus" reg="Leptobotia">L.</tp:taxon-name-part> <tp:taxon-name-part taxon-name-part-type="species" reg="elongata">elongata</tp:taxon-name-part></tp:taxon-name></italic>
              </td><td rowspan="1" colspan="1">Unknown</td><td rowspan="1" colspan="1">Luzhou, Sichuan Prov</td><td rowspan="1" colspan="1">Upper Chang-Jiang</td><td rowspan="1" colspan="1">H2*</td><td rowspan="1" colspan="1">
                <ext-link xmlns:xlink="http://www.w3.org/1999/xlink" ext-link-type="gen" xlink:href="AY625715" xlink:type="simple">AY625715</ext-link>
              </td><td rowspan="1" colspan="1">GenBank</td></tr><tr><td rowspan="1" colspan="1">
                <italic><tp:taxon-name><tp:taxon-name-part taxon-name-part-type="genus" reg="Leptobotia">L.</tp:taxon-name-part> <tp:taxon-name-part taxon-name-part-type="species" reg="elongata">elongata</tp:taxon-name-part></tp:taxon-name></italic>
              </td><td rowspan="1" colspan="1">IHB2018059214</td><td rowspan="1" colspan="1">Leshan, Sichuan Prov</td><td rowspan="1" colspan="1">Min-Jiang</td><td rowspan="1" colspan="1">H3</td><td rowspan="1" colspan="1">
                <ext-link xmlns:xlink="http://www.w3.org/1999/xlink" ext-link-type="gen" xlink:href="MT747385" xlink:type="simple">MT747385</ext-link>
              </td><td rowspan="1" colspan="1">This study</td></tr><tr><td rowspan="1" colspan="1">
                <italic><tp:taxon-name><tp:taxon-name-part taxon-name-part-type="genus" reg="Leptobotia">L.</tp:taxon-name-part> <tp:taxon-name-part taxon-name-part-type="species" reg="elongata">elongata</tp:taxon-name-part></tp:taxon-name></italic>
              </td><td rowspan="1" colspan="1">201904028849</td><td rowspan="1" colspan="1">Leshan, Sichuan Prov</td><td rowspan="1" colspan="1">Min-Jiang</td><td rowspan="1" colspan="1">H4</td><td rowspan="1" colspan="1">
                <ext-link xmlns:xlink="http://www.w3.org/1999/xlink" ext-link-type="gen" xlink:href="MT747386" xlink:type="simple">MT747386</ext-link>
              </td><td rowspan="1" colspan="1">This study</td></tr><tr><td rowspan="1" colspan="1">
                <italic><tp:taxon-name><tp:taxon-name-part taxon-name-part-type="genus" reg="Leptobotia">L.</tp:taxon-name-part> <tp:taxon-name-part taxon-name-part-type="species" reg="elongata">elongata</tp:taxon-name-part></tp:taxon-name></italic>
              </td><td rowspan="1" colspan="1">IAPG A214</td><td rowspan="1" colspan="1">Unknown</td><td rowspan="1" colspan="1"/><td rowspan="1" colspan="1">H5*</td><td rowspan="1" colspan="1">
                <ext-link xmlns:xlink="http://www.w3.org/1999/xlink" ext-link-type="gen" xlink:href="AY887779" xlink:type="simple">AY887779</ext-link>
              </td><td rowspan="1" colspan="1">GenBank</td></tr><tr><td rowspan="1" colspan="1">
                <italic><tp:taxon-name><tp:taxon-name-part taxon-name-part-type="genus" reg="Leptobotia">L.</tp:taxon-name-part> <tp:taxon-name-part taxon-name-part-type="species" reg="elongata">elongata</tp:taxon-name-part></tp:taxon-name></italic>
              </td><td rowspan="1" colspan="1">Unknown</td><td rowspan="1" colspan="1">Unknown</td><td rowspan="1" colspan="1"/><td rowspan="1" colspan="1">H6*</td><td rowspan="1" colspan="1">
                <ext-link xmlns:xlink="http://www.w3.org/1999/xlink" ext-link-type="gen" xlink:href="KY307845" xlink:type="simple">KY307845</ext-link>
              </td><td rowspan="1" colspan="1">GenBank</td></tr><tr><td rowspan="1" colspan="1">
                <italic><tp:taxon-name><tp:taxon-name-part taxon-name-part-type="genus" reg="Leptobotia">L.</tp:taxon-name-part> <tp:taxon-name-part taxon-name-part-type="species" reg="citrauratea">citrauratea</tp:taxon-name-part></tp:taxon-name></italic>
              </td><td rowspan="1" colspan="1">IHB2017056860</td><td rowspan="1" colspan="1">Nanchang, Jiangxi Prov</td><td rowspan="1" colspan="1">Gan-Jiang</td><td rowspan="1" colspan="1">H1</td><td rowspan="1" colspan="1">
                <ext-link xmlns:xlink="http://www.w3.org/1999/xlink" ext-link-type="gen" xlink:href="MT747387" xlink:type="simple">MT747387</ext-link>
              </td><td rowspan="1" colspan="1">This study</td></tr><tr><td rowspan="1" colspan="1">
                <italic><tp:taxon-name><tp:taxon-name-part taxon-name-part-type="genus" reg="Leptobotia">L.</tp:taxon-name-part> <tp:taxon-name-part taxon-name-part-type="species" reg="citrauratea">citrauratea</tp:taxon-name-part></tp:taxon-name></italic>
              </td><td rowspan="1" colspan="1">IHB2017056859</td><td rowspan="1" colspan="1">Nanchang, Jiangxi Prov</td><td rowspan="1" colspan="1">Gan-Jiang</td><td rowspan="1" colspan="1">H2</td><td rowspan="1" colspan="1">
                <ext-link xmlns:xlink="http://www.w3.org/1999/xlink" ext-link-type="gen" xlink:href="MT747388" xlink:type="simple">MT747388</ext-link>
              </td><td rowspan="1" colspan="1">This study</td></tr><tr><td rowspan="1" colspan="1">
                <italic><tp:taxon-name><tp:taxon-name-part taxon-name-part-type="genus" reg="Leptobotia">L.</tp:taxon-name-part> <tp:taxon-name-part taxon-name-part-type="species" reg="citrauratea">citrauratea</tp:taxon-name-part></tp:taxon-name></italic>
              </td><td rowspan="1" colspan="1">IHB2017056858</td><td rowspan="1" colspan="1">Nanchang, Jiangxi Prov</td><td rowspan="1" colspan="1">Gan-Jiang</td><td rowspan="1" colspan="1">H3</td><td rowspan="1" colspan="1">
                <ext-link xmlns:xlink="http://www.w3.org/1999/xlink" ext-link-type="gen" xlink:href="MT747389" xlink:type="simple">MT747389</ext-link>
              </td><td rowspan="1" colspan="1">This study</td></tr><tr><td rowspan="1" colspan="1">
                <italic><tp:taxon-name><tp:taxon-name-part taxon-name-part-type="genus" reg="Leptobotia">L.</tp:taxon-name-part> <tp:taxon-name-part taxon-name-part-type="species" reg="citrauratea">citrauratea</tp:taxon-name-part></tp:taxon-name></italic>
              </td><td rowspan="1" colspan="1">201711016295</td><td rowspan="1" colspan="1">Nanxian, Hunan Prov</td><td rowspan="1" colspan="1">Donngting Lake</td><td rowspan="1" colspan="1">H3</td><td rowspan="1" colspan="1">
                <ext-link xmlns:xlink="http://www.w3.org/1999/xlink" ext-link-type="gen" xlink:href="MT747389" xlink:type="simple">MT747389</ext-link>
              </td><td rowspan="1" colspan="1">This study</td></tr><tr><td rowspan="1" colspan="1">
                <italic><tp:taxon-name><tp:taxon-name-part taxon-name-part-type="genus" reg="Leptobotia">L.</tp:taxon-name-part> <tp:taxon-name-part taxon-name-part-type="species" reg="citrauratea">citrauratea</tp:taxon-name-part></tp:taxon-name></italic>
              </td><td rowspan="1" colspan="1">201711015674</td><td rowspan="1" colspan="1">Nanxian, Hunan Prov</td><td rowspan="1" colspan="1">Donngting Lake</td><td rowspan="1" colspan="1">H3</td><td rowspan="1" colspan="1">
                <ext-link xmlns:xlink="http://www.w3.org/1999/xlink" ext-link-type="gen" xlink:href="MT747389" xlink:type="simple">MT747389</ext-link>
              </td><td rowspan="1" colspan="1">This study</td></tr><tr><td rowspan="1" colspan="1">
                <italic><tp:taxon-name><tp:taxon-name-part taxon-name-part-type="genus" reg="Leptobotia">L.</tp:taxon-name-part> <tp:taxon-name-part taxon-name-part-type="species" reg="citrauratea">citrauratea</tp:taxon-name-part></tp:taxon-name></italic>
              </td><td rowspan="1" colspan="1">IHB2017056857</td><td rowspan="1" colspan="1">Nanchang, Jiangxi Prov</td><td rowspan="1" colspan="1">Gan-Jiang</td><td rowspan="1" colspan="1">H4</td><td rowspan="1" colspan="1">
                <ext-link xmlns:xlink="http://www.w3.org/1999/xlink" ext-link-type="gen" xlink:href="MT747390" xlink:type="simple">MT747390</ext-link>
              </td><td rowspan="1" colspan="1">This study</td></tr><tr><td rowspan="1" colspan="1">
                <italic><tp:taxon-name><tp:taxon-name-part taxon-name-part-type="genus" reg="Leptobotia">L.</tp:taxon-name-part> <tp:taxon-name-part taxon-name-part-type="species" reg="citrauratea">citrauratea</tp:taxon-name-part></tp:taxon-name></italic>
              </td><td rowspan="1" colspan="1">201711016297</td><td rowspan="1" colspan="1">Nanxian, Hunan Prov</td><td rowspan="1" colspan="1">Donngting Lake</td><td rowspan="1" colspan="1">H5</td><td rowspan="1" colspan="1">
                <ext-link xmlns:xlink="http://www.w3.org/1999/xlink" ext-link-type="gen" xlink:href="MT747391" xlink:type="simple">MT747391</ext-link>
              </td><td rowspan="1" colspan="1">This study</td></tr><tr><td rowspan="1" colspan="1">
                <italic><tp:taxon-name><tp:taxon-name-part taxon-name-part-type="genus" reg="Leptobotia">L.</tp:taxon-name-part> <tp:taxon-name-part taxon-name-part-type="species" reg="citrauratea">citrauratea</tp:taxon-name-part></tp:taxon-name></italic>
              </td><td rowspan="1" colspan="1">201711016296</td><td rowspan="1" colspan="1">Nanxian, Hunan Prov</td><td rowspan="1" colspan="1">Donngting Lake</td><td rowspan="1" colspan="1">H6</td><td rowspan="1" colspan="1">
                <ext-link xmlns:xlink="http://www.w3.org/1999/xlink" ext-link-type="gen" xlink:href="MT747392" xlink:type="simple">MT747392</ext-link>
              </td><td rowspan="1" colspan="1">This study</td></tr><tr><td rowspan="1" colspan="1">
                <italic><tp:taxon-name><tp:taxon-name-part taxon-name-part-type="genus" reg="Leptobotia">L.</tp:taxon-name-part> <tp:taxon-name-part taxon-name-part-type="species" reg="citrauratea">citrauratea</tp:taxon-name-part></tp:taxon-name></italic>
              </td><td rowspan="1" colspan="1">201711015675</td><td rowspan="1" colspan="1">Nanxian, Hunan Prov</td><td rowspan="1" colspan="1">Donngting Lake</td><td rowspan="1" colspan="1">H6</td><td rowspan="1" colspan="1">
                <ext-link xmlns:xlink="http://www.w3.org/1999/xlink" ext-link-type="gen" xlink:href="MT747392" xlink:type="simple">MT747392</ext-link>
              </td><td rowspan="1" colspan="1">This study</td></tr><tr><td rowspan="1" colspan="1">
                <italic><tp:taxon-name><tp:taxon-name-part taxon-name-part-type="genus" reg="Leptobotia">L.</tp:taxon-name-part> <tp:taxon-name-part taxon-name-part-type="species" reg="citrauratea">citrauratea</tp:taxon-name-part></tp:taxon-name></italic>
              </td><td rowspan="1" colspan="1">201711015716</td><td rowspan="1" colspan="1">Nanxian, Hunan Prov</td><td rowspan="1" colspan="1">Donngting Lake</td><td rowspan="1" colspan="1">H7</td><td rowspan="1" colspan="1">
                <ext-link xmlns:xlink="http://www.w3.org/1999/xlink" ext-link-type="gen" xlink:href="MT747393" xlink:type="simple">MT747393</ext-link>
              </td><td rowspan="1" colspan="1">This study</td></tr><tr><td rowspan="1" colspan="1">
                <italic><tp:taxon-name><tp:taxon-name-part taxon-name-part-type="genus" reg="Leptobotia">L.</tp:taxon-name-part> <tp:taxon-name-part taxon-name-part-type="species" reg="posterodorsalis">posterodorsalis</tp:taxon-name-part></tp:taxon-name></italic>
              </td><td rowspan="1" colspan="1">Unknown</td><td rowspan="1" colspan="1">Xiaoxi, Hunan Prov</td><td rowspan="1" colspan="1">Yuan-Jiang</td><td rowspan="1" colspan="1">H1*</td><td rowspan="1" colspan="1">
                <ext-link xmlns:xlink="http://www.w3.org/1999/xlink" ext-link-type="gen" xlink:href="MH922928" xlink:type="simple">MH922928</ext-link>
              </td><td rowspan="1" colspan="1">GenBank</td></tr><tr><td rowspan="1" colspan="1">
                <italic><tp:taxon-name><tp:taxon-name-part taxon-name-part-type="genus" reg="Parabotia">P.</tp:taxon-name-part> <tp:taxon-name-part taxon-name-part-type="species" reg="fasciata">fasciata</tp:taxon-name-part></tp:taxon-name></italic>
              </td><td rowspan="1" colspan="1">Unknown</td><td rowspan="1" colspan="1">Unknown</td><td rowspan="1" colspan="1"/><td rowspan="1" colspan="1">H1*</td><td rowspan="1" colspan="1">
                <ext-link xmlns:xlink="http://www.w3.org/1999/xlink" ext-link-type="gen" xlink:href="AY625710" xlink:type="simple">AY625710</ext-link>
              </td><td rowspan="1" colspan="1">GenBank</td></tr><tr><td rowspan="1" colspan="1">
                <italic><tp:taxon-name><tp:taxon-name-part taxon-name-part-type="genus" reg="Parabotia">P.</tp:taxon-name-part> <tp:taxon-name-part taxon-name-part-type="species" reg="lijiangensis">lijiangensis</tp:taxon-name-part></tp:taxon-name></italic>
              </td><td rowspan="1" colspan="1">Unknown</td><td rowspan="1" colspan="1">Chenxi, Hunan Prov</td><td rowspan="1" colspan="1">Yuan-Jiang</td><td rowspan="1" colspan="1">H1*</td><td rowspan="1" colspan="1">
                <ext-link xmlns:xlink="http://www.w3.org/1999/xlink" ext-link-type="gen" xlink:href="AY625713" xlink:type="simple">AY625713</ext-link>
              </td><td rowspan="1" colspan="1">GenBank</td></tr></tbody></table></table-wrap></tp:treatment-sec></tp:taxon-treatment>
